# Supplementary material for: Based on bioinformatics, SESN2 negatively regulates ferroptosis induced by ischemia reperfusion via the System Xc−/GPX4 pathway
Source: Front Genet. 2025 Jan 29;15:1504114. doi: 10.3389/fgene.2024.1504114 (PMC11814456; doi:10.3389/fgene.2024.1504114)
Supplement: Supplementary file 1 [file DataSheet1.csv]

Gene id	Gene name	Gene description	Bio_type	GO id	GO term	GO description	KO id	KO name	KEGG pathway id	KEGG pathway description	NR hit name	NR discription	Reactome id	Reactome name	Reactome pathway id	Reactome pathway description	EggNOG id	EggNOG functional categories	Uniprot name	Uniprot description	Pfam id	Domain	Domain description	Control_1	Control_2	Control_3	OGD_1	OGD_2	OGD_3	OGDR_1	OGDR_2	OGDR_3
ENSMUSG00000000184	Ccnd2	cyclin D2 [Source:MGI Symbol;Acc:MGI:88314]	protein_coding	GO:0071481;; GO:0007616;; GO:0000307;; GO:0000082;; GO:0044772;; GO:0000785;; GO:0051301;; GO:0005737;; GO:0005730;; GO:0005634;; GO:0005654;; GO:0016538;; GO:0043066;; GO:0097129;; GO:1900087;; GO:0008284;; GO:0006468;; GO:0031965;; GO:0019901;; GO:0008344;; GO:0050679;; GO:0051726;; GO:0005829;; GO:0001934;; GO:0045737;; GO:0000079	biological_process;;biological_process;;cellular_component;;biological_process;;biological_process;;cellular_component;;biological_process;;cellular_component;;cellular_component;;cellular_component;;cellular_component;;molecular_function;;biological_process;;cellular_component;;biological_process;;biological_process;;biological_process;;cellular_component;;molecular_function;;biological_process;…	cellular response to X-ray;;long-term memory;;cyclin-dependent protein kinase holoenzyme complex;;G1/S transition of mitotic cell cycle;;mitotic cell cycle phase transition;;chromatin;;cell division;;cytoplasm;;nucleolus;;nucleus;;nucleoplasm;;cyclin-dependent protein serine/threonine kinase regulator activity;;negative regulation of apoptotic process;;cyclin D2-CDK4 complex;;positive regulation …	K10151	CCND2	mmu04917;; mmu05165;; mmu05166;; mmu05162;; mmu05200;; mmu04115;; mmu04510;; mmu05169;; mmu05206;; mmu04110;; mmu05203;; mmu04310;; mmu04151;; mmu04630;; mmu04390;; mmu04068;; mmu04218;; mmu04340;; mmu05202	Prolactin signaling pathway;;Human papillomavirus infection;;Human T-cell leukemia virus 1 infection;;Measles;;Pathways in cancer;;p53 signaling pathway;;Focal adhesion;;Epstein-Barr virus infection;;MicroRNAs in cancer;;Cell cycle;;Viral carcinogenesis;;Wnt signaling pathway;;PI3K-Akt signaling pathway;;Jak-STAT signaling pathway;;Hippo signaling pathway;;FoxO signaling pathway;;Cellular senesce…	NP_033959	G1/S-specific cyclin-D2 [Mus musculus]	R-MMU-113827;;R-MMU-68340	Ccnd2;;Ccnd2	R-MMU-212436;R-MMU-74160;R-MMU-73857;R-MMU-9754119;R-MMU-1640170;R-MMU-69278;R-MMU-69236;R-MMU-69231;R-MMU-8878171;R-MMU-453279;R-MMU-8934593;R-MMU-69278;R-MMU-453279;R-MMU-69236;R-MMU-69231;R-MMU-1640170	Generic Transcription Pathway;Gene expression (Transcription);RNA Polymerase II Transcription;Drug-mediated inhibition of CDK4/CDK6 activity;Cell Cycle;Cell Cycle, Mitotic;G1 Phase;Cyclin D associated events in G1;Transcriptional regulation by RUNX1;Mitotic G1 phase and G1/S transition;Regulation of RUNX1 Expression and Activity;Cell Cycle, Mitotic;Mitotic G1 phase and G1/S transition;G1 Phase;Cy…	3J4X7	D:Cell cycle control, cell division, chromosome partitioning	P30280	G1/S-specific cyclin-D2 OS=Mus musculus OX=10090 GN=Ccnd2 PE=1 SV=1	PF02984;; PF00134	Cyclin_C;;Cyclin_N	Cyclin, C-terminal domain;;Cyclin, N-terminal domain	144.57	124.79	134.08	59.3	55.68	51.61	174.34	200.21	194.83
ENSMUSG00000000320	Alox12	arachidonate 12-lipoxygenase [Source:MGI Symbol;Acc:MGI:87998]	protein_coding	GO:1905956;; GO:0051122;; GO:0004052;; GO:0010628;; GO:0061436;; GO:0010942;; GO:0005737;; GO:0016020;; GO:0097755;; GO:1901751;; GO:0043651;; GO:0043065;; GO:0043066;; GO:0043280;; GO:0005506;; GO:0019372;; GO:0042383;; GO:0048661;; GO:2001303;; GO:0071396;; GO:2001306;; GO:0016165;; GO:0090331;; GO:0043536;; GO:0010656;; GO:0019395;; GO:0047977;; GO:0007568;; GO:0051901;; GO:0005829;; GO:0019369	biological_process;;biological_process;;molecular_function;;biological_process;;biological_process;;biological_process;;cellular_component;;cellular_component;;biological_process;;biological_process;;biological_process;;biological_process;;biological_process;;biological_process;;molecular_function;;biological_process;;cellular_component;;biological_process;;biological_process;;biological_process;…	positive regulation of endothelial tube morphogenesis;;hepoxilin biosynthetic process;;arachidonate 12-lipoxygenase activity;;positive regulation of gene expression;;establishment of skin barrier;;positive regulation of cell death;;cytoplasm;;membrane;;positive regulation of blood vessel diameter;;leukotriene A4 metabolic process;;linoleic acid metabolic process;;positive regulation of apoptotic …	K00458	ALOX12	mmu04750;; mmu01523;; mmu04726;; mmu00590	Inflammatory mediator regulation of TRP channels;;Antifolate resistance;;Serotonergic synapse;;Arachidonic acid metabolism	NP_001318047	polyunsaturated fatty acid lipoxygenase ALOX12 isoform 2 [Mus musculus]	R-MMU-2142768	ALOX12	R-MMU-2142712;R-MMU-9018683;R-MMU-556833;R-MMU-9018677;R-MMU-9018678;R-MMU-9026290;R-MMU-8978868;R-MMU-1430728;R-MMU-9025094;R-MMU-2142753;R-MMU-9025106;R-MMU-2142696;R-MMU-2142700	Synthesis of 12-eicosatetraenoic acid derivatives;Biosynthesis of DPA-derived SPMs;Metabolism of lipids;Biosynthesis of DHA-derived SPMs;Biosynthesis of specialized proresolving mediators (SPMs);Biosynthesis of DPAn-3-derived maresins;Fatty acid metabolism;Metabolism;Biosynthesis of DPAn-3 SPMs;Arachidonic acid metabolism;Biosynthesis of DPAn-6 SPMs;Synthesis of Hepoxilins (HX) and Trioxilins (Tr…	3JBEA	Q:Secondary metabolites biosynthesis, transport and catabolism	P39655	Polyunsaturated fatty acid lipoxygenase ALOX12 OS=Mus musculus OX=10090 GN=Alox12 PE=1 SV=4	PF01477;; PF00305	PLAT;;Lipoxygenase	PLAT/LH2 domain;;Lipoxygenase	0	0.03	0.03	0	0	0	0.07	0.03	0.03
ENSMUSG00000000440	Pparg	peroxisome proliferator activated receptor gamma [Source:MGI Symbol;Acc:MGI:97747]	protein_coding	GO:0005737;; GO:0043565;; GO:0005634;; GO:0003707;; GO:0048511;; GO:0008270;; GO:0004879	cellular_component;;molecular_function;;cellular_component;;molecular_function;;biological_process;;molecular_function;;molecular_function	cytoplasm;;sequence-specific DNA binding;;nucleus;;steroid hormone receptor activity;;rhythmic process;;zinc ion binding;;RNA polymerase II transcription factor activity, ligand-activated sequence-specific DNA binding	K08530	NR1C3, PPARG	mmu04380;; mmu05200;; mmu05202;; mmu05216;; mmu04152;; mmu04211;; mmu03320;; mmu04714;; mmu05016;; mmu04932(Non-alcoholic fatty liver disease	Osteoclast differentiation;;Pathways in cancer;;Transcriptional misregulation in cancer;;Thyroid cancer;;AMPK signaling pathway;;Longevity regulating pathway;;PPAR signaling pathway;;Thermogenesis;;Huntington disease;;NAFLD)	NP_035276	peroxisome proliferator-activated receptor gamma isoform 2 [Mus musculus]	------		------	------	3J8VR	K:Transcription	M1VPI1	Peroxisome proliferator-activated receptor gamma OS=Mus musculus OX=10090 GN=Pparg PE=1 SV=1	PF12577;; PF00105(zf-C4:Zinc finger, C4 type ;; PF00104	PPARgamma_N;;-;;Hormone_recep	PPAR gamma N-terminal region;;wo domains);;Ligand-binding domain of nuclear hormone receptor	4.62	3.79	5.11	5.03	5.97	5.77	2.23	3.23	2.9
ENSMUSG00000000568	Hnrnpd	heterogeneous nuclear ribonucleoprotein D [Source:MGI Symbol;Acc:MGI:101947]	protein_coding	GO:1905663;; GO:0010629;; GO:0010628;; GO:0001889;; GO:0045202;; GO:0005634;; GO:0043565;; GO:1990837;; GO:0043488;; GO:0097167;; GO:0005654;; GO:1904355;; GO:0042789;; GO:0045727;; GO:0042826;; GO:0071230;; GO:0071392;; GO:0042162;; GO:0008134;; GO:0051592;; GO:0061158;; GO:0042752;; GO:1990828;; GO:0048255;; GO:0021549;; GO:0051602;; GO:1904383;; GO:0032204;; GO:0071732;; GO:1990904;; GO:190135…	biological_process;;biological_process;;biological_process;;biological_process;;cellular_component;;cellular_component;;molecular_function;;molecular_function;;biological_process;;biological_process;;cellular_component;;biological_process;;biological_process;;biological_process;;molecular_function;;biological_process;;biological_process;;molecular_function;;molecular_function;;biological_process;…	positive regulation of telomerase RNA reverse transcriptase activity;;negative regulation of gene expression;;positive regulation of gene expression;;liver development;;synapse;;nucleus;;sequence-specific DNA binding;;sequence-specific double-stranded DNA binding;;regulation of mRNA stability;;circadian regulation of translation;;nucleoplasm;;positive regulation of telomere capping;;mRNA transcri…	K13044	HNRNPABD	------	------	NP_001070733	heterogeneous nuclear ribonucleoprotein D0 isoform a [Mus musculus]	R-MMU-450442;;R-MMU-451232;;R-MMU-71935;;R-MMU-451223;;R-MMU-450602	Hnrnpd;;Hnrnpd;;Hnrnpd;;phospho-Hnrnpd;;phospho-Hnrnpd	R-MMU-8953854;R-MMU-450531;R-MMU-450408;R-MMU-8953854;R-MMU-450531;R-MMU-450408;R-MMU-8953854;R-MMU-72172;R-MMU-72163;R-MMU-72203;R-MMU-8953854;R-MMU-450531;R-MMU-450408;R-MMU-8953854;R-MMU-450531;R-MMU-450408	Metabolism of RNA;Regulation of mRNA stability by proteins that bind AU-rich elements;AUF1 (hnRNP D0) binds and destabilizes mRNA;Metabolism of RNA;Regulation of mRNA stability by proteins that bind AU-rich elements;AUF1 (hnRNP D0) binds and destabilizes mRNA;Metabolism of RNA;mRNA Splicing;mRNA Splicing - Major Pathway;Processing of Capped Intron-Containing Pre-mRNA;Metabolism of RNA;Regulation …	3J4JR	A:RNA processing and modification	Q60668	Heterogeneous nuclear ribonucleoprotein D0 OS=Mus musculus OX=10090 GN=Hnrnpd PE=1 SV=2	PF00076(RRM_1:RNA recognition motif. ;; PF08143(CBFNT:CBFNT ;; PF16367;; PF08777;; PF07292(NID:Nmi/IFP 35 domain	-;;-;;RRM_7;;RRM_3;;-	.k.a. RRM, RBD, or RNP domain);;UC161) domain;;RNA recognition motif;;RNA binding motif;;ID)	233.47	243.86	280.08	199.33	214.79	223.68	318.21	317.32	364.84
ENSMUSG00000000693	Loxl3	lysyl oxidase-like 3 [Source:MGI Symbol;Acc:MGI:1337004]	protein_coding	GO:0005737;; GO:0061053;; GO:0016020;; GO:0030324;; GO:0005615;; GO:0005044;; GO:0060021;; GO:0018057;; GO:2000329;; GO:0021510;; GO:0001837;; GO:0030199;; GO:0005576;; GO:0045892;; GO:1905590;; GO:0006954;; GO:2001046;; GO:0005507;; GO:0005634;; GO:0001968;; GO:0004720	cellular_component;;biological_process;;cellular_component;;biological_process;;cellular_component;;molecular_function;;biological_process;;biological_process;;biological_process;;biological_process;;biological_process;;biological_process;;cellular_component;;biological_process;;biological_process;;biological_process;;biological_process;;molecular_function;;cellular_component;;molecular_function;…	cytoplasm;;somite development;;membrane;;lung development;;extracellular space;;scavenger receptor activity;;palate development;;peptidyl-lysine oxidation;;negative regulation of T-helper 17 cell lineage commitment;;spinal cord development;;epithelial to mesenchymal transition;;collagen fibril organization;;extracellular region;;negative regulation of transcription, DNA-templated;;fibronectin fib…	K00280	LOXL2_3_4	------	------	NP_038614	lysyl oxidase homolog 3 precursor [Mus musculus]	R-MMU-2022100;;R-MMU-2022128;;R-MMU-2022122	LOXL3;;LOXL3(26-?);;LOXL3(?-753)	R-MMU-2022090;R-MMU-2243919;R-MMU-1474290;R-MMU-1474244;R-MMU-2022090;R-MMU-2243919;R-MMU-1474290;R-MMU-1474244;R-MMU-2022090;R-MMU-2243919;R-MMU-1474290;R-MMU-1474244;R-MMU-1566948	Assembly of collagen fibrils and other multimeric structures;Crosslinking of collagen fibrils;Collagen formation;Extracellular matrix organization;Assembly of collagen fibrils and other multimeric structures;Crosslinking of collagen fibrils;Collagen formation;Extracellular matrix organization;Assembly of collagen fibrils and other multimeric structures;Crosslinking of collagen fibrils;Collagen fo…	3J5MG	T:Signal transduction mechanisms	Q9Z175	Lysyl oxidase homolog 3 OS=Mus musculus OX=10090 GN=Loxl3 PE=1 SV=2	PF00530;; PF01186;; PF01186;; PF15494;; PF09272	SRCR;;Lysyl_oxidase;;Lysyl_oxidase;;SRCR_2;;Hepsin-SRCR	Scavenger receptor cysteine-rich domain;;Lysyl oxidase ;;Lysyl oxidase;;Scavenger receptor cysteine-rich domain;;Hepsin, SRCR domain	18.28	16.89	21.57	9.22	5.62	6.52	20.54	27.76	21.56
ENSMUSG00000000743	Chmp1a	charged multivesicular body protein 1A [Source:MGI Symbol;Acc:MGI:1920159]	protein_coding	GO:0010824;; GO:0045324;; GO:0051301;; GO:0045786;; GO:0005771;; GO:0005815;; GO:0016458;; GO:0007080;; GO:0016363;; GO:0042802;; GO:0042803;; GO:0032509;; GO:0045892;; GO:0012505;; GO:0000794;; GO:0007076;; GO:0006997;; GO:0061952;; GO:0016192;; GO:0000815;; GO:1901673;; GO:0015031;; GO:0005769;; GO:0019904	biological_process;;biological_process;;biological_process;;biological_process;;cellular_component;;cellular_component;;biological_process;;biological_process;;cellular_component;;molecular_function;;molecular_function;;biological_process;;biological_process;;cellular_component;;cellular_component;;biological_process;;biological_process;;biological_process;;biological_process;;cellular_component;…	regulation of centrosome duplication;;late endosome to vacuole transport;;cell division;;negative regulation of cell cycle;;multivesicular body;;microtubule organizing center;;gene silencing;;mitotic metaphase plate congression;;nuclear matrix;;identical protein binding;;protein homodimerization activity;;endosome transport via multivesicular body sorting pathway;;negative regulation of transcrip…	K12197	CHMP1, VPS46, DID2	mmu04217;; mmu04144	Necroptosis;;Endocytosis	NP_663581	charged multivesicular body protein 1a [Mus musculus]	------		------	------	3J50Q	U:Intracellular trafficking, secretion, and vesicular transport	Q921W0	Charged multivesicular body protein 1a OS=Mus musculus OX=10090 GN=Chmp1a PE=1 SV=1	PF03357	Snf7	Snf7	56.82	66.92	68.88	40.56	36.67	38.98	61.08	63.77	59.6
ENSMUSG00000000766	Oprm1	opioid receptor, mu 1 [Source:MGI Symbol;Acc:MGI:97441]	protein_coding	GO:0008022;; GO:0032094;; GO:0099055;; GO:0048149;; GO:0007626;; GO:0009314;; GO:0043951;; GO:0043950;; GO:0038003;; GO:0030424;; GO:0042220;; GO:0045429;; GO:0038047;; GO:0004979;; GO:0032590;; GO:0032496;; GO:0050769;; GO:0031635;; GO:0002438;; GO:0004930;; GO:0005925;; GO:0042277;; GO:0032100;; GO:0051930;; GO:0016020;; GO:0070848;; GO:0045019;; GO:0001965;; GO:2000310;; GO:0007186;; GO:009905…	molecular_function;;biological_process;;cellular_component;;biological_process;;biological_process;;biological_process;;biological_process;;biological_process;;biological_process;;cellular_component;;biological_process;;biological_process;;molecular_function;;molecular_function;;cellular_component;;biological_process;;biological_process;;biological_process;;biological_process;;molecular_function;…	protein C-terminus binding;;response to food;;integral component of postsynaptic membrane;;behavioral response to ethanol;;locomotory behavior;;response to radiation;;negative regulation of cAMP-mediated signaling;;positive regulation of cAMP-mediated signaling;;opioid receptor signaling pathway;;axon;;response to cocaine;;positive regulation of nitric oxide biosynthetic process;;morphine recepto…	K04215	OPRM1	mmu04915;; mmu04080;; mmu05032	Estrogen signaling pathway;;Neuroactive ligand-receptor interaction;;Morphine addiction	XP_017169315.1	mu-type opioid receptor isoform X2 [Mus musculus]	R-MMU-60951	Oprm1	R-MMU-373076;R-MMU-388396;R-MMU-372790;R-MMU-202040;R-MMU-375276;R-MMU-418594;R-MMU-500792;R-MMU-111885;R-MMU-162582	Class A/1 (Rhodopsin-like receptors);GPCR downstream signalling;Signaling by GPCR;G-protein activation;Peptide ligand-binding receptors;G alpha (i) signalling events;GPCR ligand binding;Opioid Signalling;Signal Transduction	3J79T	T:Signal transduction mechanisms	P42866	Mu-type opioid receptor OS=Mus musculus OX=10090 GN=Oprm1 PE=1 SV=1	PF00001(7tm_1:7 transmembrane receptor ;; PF10320;; PF10328	-;;7TM_GPCR_Srsx;;7TM_GPCR_Srx	hodopsin family);;Serpentine type 7TM GPCR chemoreceptor Srsx;;Serpentine type 7TM GPCR chemoreceptor Srx	0	0	0	0	0	0	0	0	0
ENSMUSG00000001270	Ckb	creatine kinase, brain [Source:MGI Symbol;Acc:MGI:88407]	protein_coding	GO:0031625;; GO:0005615;; GO:0043209;; GO:0005829;; GO:0016301;; GO:0030644;; GO:0004111;; GO:0030425;; GO:0046314;; GO:0005739;; GO:0021549;; GO:0043025;; GO:0005634;; GO:0005524	molecular_function;;cellular_component;;cellular_component;;cellular_component;;molecular_function;;biological_process;;molecular_function;;cellular_component;;biological_process;;cellular_component;;biological_process;;cellular_component;;cellular_component;;molecular_function	ubiquitin protein ligase binding;;extracellular space;;myelin sheath;;cytosol;;kinase activity;;cellular chloride ion homeostasis;;creatine kinase activity;;dendrite;;phosphocreatine biosynthetic process;;mitochondrion;;cerebellum development;;neuronal cell body;;nucleus;;ATP binding	K00933	E2.7.3.2	mmu00330	Arginine and proline metabolism	NP_067248	creatine kinase B-type [Mus musculus]	R-MMU-200355	CKB	R-MMU-9012999;R-MMU-1430728;R-MMU-71288;R-MMU-9716542;R-MMU-9696264;R-MMU-194315;R-MMU-71291;R-MMU-162582	RHO GTPase cycle;Metabolism;Creatine metabolism;Signaling by Rho GTPases, Miro GTPases and RHOBTB3;RND3 GTPase cycle;Signaling by Rho GTPases;Metabolism of amino acids and derivatives;Signal Transduction	3J6HP	C:Energy production and conversion	Q04447	Creatine kinase B-type OS=Mus musculus OX=10090 GN=Ckb PE=1 SV=1	PF02807;; PF00217	ATP-gua_PtransN:ATP;;ATP-gua_Ptrans:ATP	guanido phosphotransferase, N-terminal domain;;guanido phosphotransferase, C-terminal catalytic domain	13.2	14.11	23.06	12.37	9.92	10.41	9.99	16.79	14.61
ENSMUSG00000001280	Sp1	trans-acting transcription factor 1 [Source:MGI Symbol;Acc:MGI:98372]	protein_coding	GO:1905564;; GO:0008022;; GO:0017053;; GO:0032993;; GO:0042826;; GO:0001228;; GO:0035035;; GO:0005654;; GO:0043536;; GO:1904828;; GO:0000790;; GO:0045766;; GO:0043923;; GO:0032869;; GO:0000978;; GO:0070491;; GO:0071837;; GO:0042803	biological_process;;molecular_function;;cellular_component;;cellular_component;;molecular_function;;molecular_function;;molecular_function;;cellular_component;;biological_process;;biological_process;;cellular_component;;biological_process;;biological_process;;biological_process;;molecular_function;;molecular_function;;molecular_function;;molecular_function	positive regulation of vascular endothelial cell proliferation;;protein C-terminus binding;;transcriptional repressor complex;;protein-DNA complex;;histone deacetylase binding;;transcriptional activator activity, RNA polymerase II transcription regulatory region sequence-specific binding;;histone acetyltransferase binding;;nucleoplasm;;positive regulation of blood vessel endothelial cell migratio…	K04684	SP1	mmu05231;; mmu04915;; mmu01522;; mmu05163;; mmu05200;; mmu05202;; mmu04927;; mmu04137;; mmu04350;; mmu04928;; mmu04934;; mmu05017;; mmu05016;; mmu05224	Choline metabolism in cancer;;Estrogen signaling pathway;;Endocrine resistance;;Human cytomegalovirus infection;;Pathways in cancer;;Transcriptional misregulation in cancer;;Cortisol synthesis and secretion;;Mitophagy - animal;;TGF-beta signaling pathway;;Parathyroid hormone synthesis, secretion and action;;Cushing syndrome;;Spinocerebellar ataxia;;Huntington disease;;Breast cancer	XP_017172012	transcription factor Sp1 isoform X1 [Mus musculus]	R-MMU-1592223	Sp1	R-MMU-212436;R-MMU-74160;R-MMU-8939211;R-MMU-73857;R-MMU-9018519;R-MMU-170834;R-MMU-2173793;R-MMU-9006936;R-MMU-2173796;R-MMU-9006931;R-MMU-162582;R-MMU-6807505	Generic Transcription Pathway;Gene expression (Transcription);ESR-mediated signaling;RNA Polymerase II Transcription;Estrogen-dependent gene expression;Signaling by TGF-beta Receptor Complex;Transcriptional activity of SMAD2/SMAD3:SMAD4 heterotrimer;Signaling by TGFB family members;SMAD2/SMAD3:SMAD4 heterotrimer regulates transcription;Signaling by Nuclear Receptors;Signal Transduction;RNA polyme…	3J54F	K:Transcription	G3X8Q0	Transcription factor Sp1 OS=Mus musculus OX=10090 GN=Sp1 PE=1 SV=1	PF00096;; PF13465;; PF13894	zf-C2H2;;zf-H2C2_2;;zf-C2H2_4	Zinc finger, C2H2 type;;Zinc-finger double domain;;C2H2-type zinc finger	40.61	30.27	34.48	50.67	38.27	39.36	32.95	39.13	38.21
ENSMUSG00000001918	Slc1a5	solute carrier family 1 (neutral amino acid transporter), member 5 [Source:MGI Symbol;Acc:MGI:105305]	protein_coding	GO:0070207;; GO:0015293;; GO:0010585;; GO:0016021;; GO:0005886;; GO:0015194;; GO:0015186;; GO:1903803	biological_process;;molecular_function;;biological_process;;cellular_component;;cellular_component;;molecular_function;;molecular_function;;biological_process	protein homotrimerization;;symporter activity;;glutamine secretion;;integral component of membrane;;plasma membrane;;L-serine transmembrane transporter activity;;L-glutamine transmembrane transporter activity;;L-glutamine import into cell	K05616	SLC1A5	mmu05230;; mmu04974	Central carbon metabolism in cancer;;Protein digestion and absorption	NP_033227(neutral amino acid transporter B	0) [Mus musculus]	R-MMU-352376	SLC1A5	R-MMU-425393;R-MMU-9012999;R-MMU-425407;R-MMU-9013423;R-MMU-9013407;R-MMU-9013406;R-MMU-9716542;R-MMU-162582;R-MMU-194315;R-MMU-9013149;R-MMU-352230;R-MMU-382551	Transport of inorganic cations/anions and amino acids/oligopeptides;RHO GTPase cycle;SLC-mediated transmembrane transport;RAC3 GTPase cycle;RHOH GTPase cycle;RHOQ GTPase cycle;Signaling by Rho GTPases, Miro GTPases and RHOBTB3;Signal Transduction;Signaling by Rho GTPases;RAC1 GTPase cycle;Amino acid transport across the plasma membrane;Transport of small molecules	3J7QB	E:Amino acid transport and metabolism	Q9ESU7	Amino acid transporter OS=Mus musculus OX=10090 GN=Slc1a5 PE=1 SV=1	PF00375	SDF:Sodium	dicarboxylate symporter family	44.96	40.74	26.22	17.89	15.79	12.18	16.84	20.14	19.18
ENSMUSG00000002147	Stat6	signal transducer and activator of transcription 6 [Source:MGI Symbol;Acc:MGI:103034]	protein_coding	GO:0045121;; GO:0019221;; GO:0000790;; GO:0033598;; GO:0007165;; GO:0003677;; GO:0035771;; GO:0005737;; GO:0043565;; GO:0000122;; GO:0005634;; GO:0007259;; GO:0005654;; GO:0048295;; GO:0060443;; GO:0042802;; GO:0042127;; GO:1902170;; GO:0034097;; GO:0002829;; GO:0070301;; GO:0031965;; GO:0006952;; GO:0019903;; GO:0043434;; GO:0001227;; GO:0120162;; GO:0002296;; GO:0003700;; GO:0005829;; GO:006039…	cellular_component;;biological_process;;cellular_component;;biological_process;;biological_process;;molecular_function;;biological_process;;cellular_component;;molecular_function;;biological_process;;cellular_component;;biological_process;;cellular_component;;biological_process;;biological_process;;molecular_function;;biological_process;;biological_process;;biological_process;;biological_process;…	membrane raft;;cytokine-mediated signaling pathway;;nuclear chromatin;;mammary gland epithelial cell proliferation;;signal transduction;;DNA binding;;interleukin-4-mediated signaling pathway;;cytoplasm;;sequence-specific DNA binding;;negative regulation of transcription from RNA polymerase II promoter;;nucleus;;JAK-STAT cascade;;nucleoplasm;;positive regulation of isotype switching to IgE isotype…	K11225	STAT6	mmu05161;; mmu04659;; mmu05200;; mmu05321(Inflammatory bowel disease ;; mmu04217;; mmu04630;; mmu04658	Hepatitis B;;Th17 cell differentiation;;Pathways in cancer;;IBD);;Necroptosis;;Jak-STAT signaling pathway;;Th1 and Th2 cell differentiation	NP_033310	signal transducer and transcription activator 6 [Mus musculus]	R-MMU-629625;;R-MMU-3249369;;R-MMU-3249376;;R-MMU-3261241;;R-MMU-6786279;;R-MMU-6786109	Stat6;;phospho-Stat6;;phospho-Stat6;;phospho-Stat6;;phospho-Stat6;;phospho-Stat6	R-MMU-1834949;R-MMU-9006934;R-MMU-168256;R-MMU-186763;R-MMU-168249;R-MMU-1834941;R-MMU-1280215;R-MMU-3249367;R-MMU-186797;R-MMU-6785807;R-MMU-449147;R-MMU-162582;R-MMU-168249;R-MMU-1834941;R-MMU-3249367;R-MMU-168256;R-MMU-1834949;R-MMU-168249;R-MMU-1834941;R-MMU-3249367;R-MMU-168256;R-MMU-1834949;R-MMU-168249;R-MMU-1834941;R-MMU-3249367;R-MMU-168256;R-MMU-1834949;R-MMU-6785807;R-MMU-449147;R-MMU-…	Cytosolic sensors of pathogen-associated DNA ;Signaling by Receptor Tyrosine Kinases;Immune System;Downstream signal transduction;Innate Immune System;STING mediated induction of host immune responses;Cytokine Signaling in Immune system;STAT6-mediated induction of chemokines;Signaling by PDGF;Interleukin-4 and Interleukin-13 signaling;Signaling by Interleukins;Signal Transduction;Innate Immune Sy…	3JF3C	K:Transcription	P52633	Signal transducer and transcription activator 6 OS=Mus musculus OX=10090 GN=Stat6 PE=1 SV=2	PF02865;; PF02864;; PF00017;; PF01017;; PF14596	STAT_int;;STAT_bind;;SH2;;STAT_alpha;;STAT6_C	STAT protein, protein interaction domain;;STAT protein, DNA binding domain;;SH2 domain;;STAT protein, all-alpha domain;;STAT6 C-terminal	33.73	34.2	36.39	39.49	37.77	41.17	34.67	35.52	37.75
ENSMUSG00000004054	Map3k11	mitogen-activated protein kinase kinase kinase 11 [Source:MGI Symbol;Acc:MGI:1346880]	protein_coding	GO:0000187;; GO:0043525;; GO:0043507;; GO:0008219;; GO:0005874;; GO:0046777;; GO:0007256;; GO:0007257;; GO:0007254;; GO:0031435;; GO:0031434;; GO:0005813;; GO:0000165;; GO:0043065;; GO:0004674;; GO:0005524;; GO:0042803;; GO:0005737;; GO:0006468;; GO:0008283;; GO:0046330;; GO:0007017;; GO:0048365;; GO:0004706;; GO:0042802;; GO:0004709	biological_process;;biological_process;;biological_process;;biological_process;;cellular_component;;biological_process;;biological_process;;biological_process;;biological_process;;molecular_function;;molecular_function;;cellular_component;;biological_process;;biological_process;;molecular_function;;molecular_function;;molecular_function;;cellular_component;;biological_process;;biological_process;…	activation of MAPK activity;;positive regulation of neuron apoptotic process;;positive regulation of JUN kinase activity;;cell death;;microtubule;;protein autophosphorylation;;activation of JNKK activity;;activation of JUN kinase activity;;JNK cascade;;mitogen-activated protein kinase kinase kinase binding;;mitogen-activated protein kinase kinase binding;;centrosome;;MAPK cascade;;positive regula…	K04419	MAP3K11, MLK3	mmu04010;; mmu04932(Non-alcoholic fatty liver disease	MAPK signaling pathway;;NAFLD)	NP_071295	mitogen-activated protein kinase kinase kinase 11 [Mus musculus]	R-MMU-449607	MAP3K11	R-MMU-9012999;R-MMU-5673001;R-MMU-5673000;R-MMU-5683057;R-MMU-9716542;R-MMU-9013424;R-MMU-162582;R-MMU-194315;R-MMU-9013408;R-MMU-5684996	RHO GTPase cycle;RAF/MAP kinase cascade;RAF activation;MAPK family signaling cascades;Signaling by Rho GTPases, Miro GTPases and RHOBTB3;RHOV GTPase cycle;Signal Transduction;Signaling by Rho GTPases;RHOG GTPase cycle;MAPK1/MAPK3 signaling	3J623	T:Signal transduction mechanisms	Q80XI6	Mitogen-activated protein kinase kinase kinase 11 OS=Mus musculus OX=10090 GN=Map3k11 PE=1 SV=1	PF07714;; PF14604;; PF00069;; PF00018;; PF07653	PK_Tyr_Ser-Thr;;SH3_9;;Pkinase;;SH3_1;;SH3_2	Protein tyrosine and serine/threonine kinase;;Variant SH3 domain;;Protein kinase domain;;SH3 domain;;Variant SH3 domain	24.89	23.51	29.1	20.23	14.72	16.27	30.79	31.91	27.97
ENSMUSG00000004446	Bid	BH3 interacting domain death agonist [Source:MGI Symbol;Acc:MGI:108093]	protein_coding	GO:2001235;; GO:0016020;; GO:1902230;; GO:2001238;; GO:0097191;; GO:0032592;; GO:0042981;; GO:0005737;; GO:0032355;; GO:0034349;; GO:0051260;; GO:0005739;; GO:0002931;; GO:0043065;; GO:0032464;; GO:0097284;; GO:0032461;; GO:0042127;; GO:2000271;; GO:0006919;; GO:0006626;; GO:0034263;; GO:0090200;; GO:2001244;; GO:0042775;; GO:0010918;; GO:0042770;; GO:2000045;; GO:0008637;; GO:0031625;; GO:000742…	biological_process;;cellular_component;;biological_process;;biological_process;;biological_process;;cellular_component;;biological_process;;cellular_component;;biological_process;;biological_process;;biological_process;;cellular_component;;biological_process;;biological_process;;biological_process;;biological_process;;biological_process;;biological_process;;biological_process;;biological_process;…	positive regulation of apoptotic signaling pathway;;membrane;;negative regulation of intrinsic apoptotic signaling pathway in response to DNA damage;;positive regulation of extrinsic apoptotic signaling pathway;;extrinsic apoptotic signaling pathway;;integral component of mitochondrial membrane;;regulation of apoptotic process;;cytoplasm;;response to estradiol;;glial cell apoptotic process;;prote…	K04726	BID	mmu05200;; mmu04650;; mmu05170;; mmu05152;; mmu04215;; mmu04217;; mmu04210;; mmu05014(Amyotrophic lateral sclerosis ;; mmu05010;; mmu04932(Non-alcoholic fatty liver disease ;; mmu05164;; mmu05167;; mmu05161;; mmu05160;; mmu05163;; mmu05162;; mmu04115;; mmu05169;; mmu05168;; mmu04071;; mmu05416;; mmu01524	Pathways in cancer;;Natural killer cell mediated cytotoxicity;;Human immunodeficiency virus 1 infection;;Tuberculosis;;Apoptosis - multiple species;;Necroptosis;;Apoptosis;;ALS);;Alzheimer disease;;NAFLD);;Influenza A;;Kaposi sarcoma-associated herpesvirus infection;;Hepatitis B;;Hepatitis C;;Human cytomegalovirus infection;;Measles;;p53 signaling pathway;;Epstein-Barr virus infection;;Herpes sim…	NP_031570	BH3-interacting domain death agonist [Mus musculus]	R-MMU-50825;;R-MMU-139953;;R-MMU-141373;;R-MMU-114266	Bid;;Bid;;Bid;;Bid	R-MMU-75108;R-MMU-109606;R-MMU-5357801;R-MMU-109581;R-MMU-114294;R-MMU-109606;R-MMU-5357801;R-MMU-75108;R-MMU-109581;R-MMU-75108;R-MMU-109606;R-MMU-5357801;R-MMU-109581;R-MMU-109606;R-MMU-109581;R-MMU-114452;R-MMU-5357801;R-MMU-75108;R-MMU-111447;R-MMU-111453;R-MMU-111452	Activation, myristolyation of BID and translocation to mitochondria;Intrinsic Pathway for Apoptosis;Programmed Cell Death;Apoptosis;Activation, translocation and oligomerization of BAX;Intrinsic Pathway for Apoptosis;Programmed Cell Death;Activation, myristolyation of BID and translocation to mitochondria;Apoptosis;Activation, myristolyation of BID and translocation to mitochondria;Intrinsic Path…	3JGXU	S:Function unknown	P70444	BH3-interacting domain death agonist OS=Mus musculus OX=10090 GN=Bid PE=1 SV=2	PF06393(BID:BH3 interacting domain	-	ID)	102.02	116.69	83.33	61.43	46.74	50.28	85.48	81.99	86.32
ENSMUSG00000004655	Aqp1	aquaporin 1 [Source:MGI Symbol;Acc:MGI:103201]	protein_coding	GO:0035378;; GO:0035379;; GO:0045177;; GO:0008519;; GO:0016324;; GO:0048593;; GO:0043679;; GO:0030424;; GO:0015696;; GO:0015168;; GO:0046875;; GO:0015670	biological_process;;molecular_function;;cellular_component;;molecular_function;;cellular_component;;biological_process;;cellular_component;;cellular_component;;biological_process;;molecular_function;;molecular_function;;biological_process	carbon dioxide transmembrane transport;;carbon dioxide transmembrane transporter activity;;apical part of cell;;ammonium transmembrane transporter activity;;apical plasma membrane;;camera-type eye morphogenesis;;axon terminus;;axon;;ammonium transport;;glycerol transmembrane transporter activity;;ephrin receptor binding;;carbon dioxide transport	K09864	AQP1	mmu04964;; mmu04924;; mmu04976	Proximal tubule bicarbonate reclamation;;Renin secretion;;Bile secretion	NP_031498	aquaporin-1 [Mus musculus]	R-MMU-431700	Aqp1	R-MMU-1480926;R-MMU-445717;R-MMU-432047;R-MMU-432040;R-MMU-1237044;R-MMU-1247673;R-MMU-382551	O2/CO2 exchange in erythrocytes;Aquaporin-mediated transport;Passive transport by Aquaporins;Vasopressin regulates renal water homeostasis via Aquaporins;Erythrocytes take up carbon dioxide and release oxygen;Erythrocytes take up oxygen and release carbon dioxide;Transport of small molecules	3JDTD	G:Carbohydrate transport and metabolism	Q02013	Aquaporin-1 OS=Mus musculus OX=10090 GN=Aqp1 PE=1 SV=3	PF00230	MIP	Major intrinsic protein	30.86	35.44	51.73	42.93	39.49	36.95	59.08	74.47	65.01
ENSMUSG00000005413	Hmox1	heme oxygenase 1 [Source:MGI Symbol;Acc:MGI:96163]	protein_coding	GO:1902042;; GO:0016239;; GO:0005783;; GO:0008285;; GO:0004392(molecular_function:heme oxygenase ;; GO:0034395;; GO:0034605;; GO:0019899;; GO:0071243;; GO:0043627;; GO:0055072;; GO:0043524;; GO:0048662;; GO:0008219;; GO:0001525;; GO:0035556;; GO:0002246;; GO:0006788;; GO:0032764;; GO:0005730;; GO:0001666;; GO:0031670;; GO:0005634;; GO:0016020;; GO:0051260;; GO:0043305;; GO:0045766;; GO:0043619;; …	biological_process;;biological_process;;cellular_component;;biological_process;;-;;biological_process;;biological_process;;molecular_function;;biological_process;;biological_process;;biological_process;;biological_process;;biological_process;;biological_process;;biological_process;;biological_process;;biological_process;;biological_process;;biological_process;;cellular_component;;biological_proce…	negative regulation of extrinsic apoptotic signaling pathway via death domain receptors;;positive regulation of macroautophagy;;endoplasmic reticulum;;negative regulation of cell proliferation;;ecyclizing) activity;;regulation of transcription from RNA polymerase II promoter in response to iron;;cellular response to heat;;enzyme binding;;cellular response to arsenic-containing substance;;response…	K00510	HMOX1	mmu05200;; mmu04978;; mmu05225;; mmu05206;; mmu04216;; mmu04066;; mmu00860;; mmu05418	Pathways in cancer;;Mineral absorption;;Hepatocellular carcinoma;;MicroRNAs in cancer;;Ferroptosis;;HIF-1 signaling pathway;;Porphyrin and chlorophyll metabolism;;Fluid shear stress and atherosclerosis	NP_034572	heme oxygenase 1 [Mus musculus]	R-MMU-9708524;;R-MMU-9609901;;R-MMU-189395;;R-MMU-9708567	P14901;;P14901;;HMOX1;;P14901	R-MMU-2262752;R-MMU-9707587;R-MMU-9711123;R-MMU-9707564;R-MMU-8953897;R-MMU-9609523;R-MMU-9707564;R-MMU-9711123;R-MMU-9707587;R-MMU-9609507;R-MMU-8953897;R-MMU-2262752;R-MMU-9707564;R-MMU-189445;R-MMU-9711123;R-MMU-9707587;R-MMU-1430728;R-MMU-189483;R-MMU-8953897;R-MMU-2262752;R-MMU-917937;R-MMU-382551;R-MMU-2262752;R-MMU-9707587;R-MMU-9711123;R-MMU-9707564;R-MMU-8953897	Cellular responses to stress;Regulation of HMOX1 expression and activity;Cellular response to chemical stress;Cytoprotection by HMOX1;Cellular responses to stimuli;Insertion of tail-anchored proteins into the endoplasmic reticulum membrane;Cytoprotection by HMOX1;Cellular response to chemical stress;Regulation of HMOX1 expression and activity;Protein localization;Cellular responses to stimuli;Cel…	3JNIM	P:Inorganic ion transport and metabolism	P14901	Heme oxygenase 1 OS=Mus musculus OX=10090 GN=Hmox1 PE=1 SV=1	PF01126	Heme_oxygenase	Heme oxygenase	211.77	202.69	161.36	2003.73	1777.09	1852.32	116.32	109.52	109.91
ENSMUSG00000005514	Por	cytochrome p450 oxidoreductase [Source:MGI Symbol;Acc:MGI:97744]	protein_coding	GO:0060192;; GO:0032770;; GO:0008941;; GO:0090346;; GO:0016787;; GO:0042493;; GO:0019899;; GO:0090181;; GO:0003958;; GO:0009437;; GO:0045880;; GO:0016491;; GO:0032332;; GO:0050661;; GO:0050660;; GO:0071375;; GO:0016021;; GO:0016020;; GO:0005739;; GO:0043066;; GO:0010181;; GO:0045542;; GO:0018393;; GO:0004128(molecular_function:cytochrome-b5 reductase activity, acting on NAD;; GO:0047726;; GO:0007…	biological_process;;biological_process;;molecular_function;;biological_process;;molecular_function;;biological_process;;molecular_function;;biological_process;;molecular_function;;biological_process;;biological_process;;molecular_function;;biological_process;;molecular_function;;molecular_function;;biological_process;;cellular_component;;cellular_component;;cellular_component;;biological_process;…	negative regulation of lipase activity;;positive regulation of monooxygenase activity;;nitric oxide dioxygenase activity;;cellular organofluorine metabolic process;;hydrolase activity;;response to drug;;enzyme binding;;regulation of cholesterol metabolic process;;NADPH-hemoprotein reductase activity;;carnitine metabolic process;;positive regulation of smoothened signaling pathway;;oxidoreductase …	K00327	POR	------	------	NP_032924	NADPH--cytochrome P450 reductase [Mus musculus]	------		------	------	3JE3X	C:Energy production and conversion	P37040	NADPH--cytochrome P450 reductase OS=Mus musculus OX=10090 GN=Por PE=1 SV=2	PF00667;; PF00258;; PF00175;; PF00175	FAD_binding_1;;Flavodoxin_1;;NAD_binding_1;;NAD_binding_1	FAD binding domain;;Flavodoxin;;Oxidoreductase NAD-binding domain ;;Oxidoreductase NAD-binding domain	112.74	100.42	111.39	94.96	79.58	87.52	71.44	91.59	98.05
ENSMUSG00000007655	Cav1	caveolin 1, caveolae protein [Source:MGI Symbol;Acc:MGI:102709]	protein_coding	GO:0001525;; GO:0016324;; GO:0051117;; GO:0070320;; GO:0019899;; GO:0016323;; GO:0002080;; GO:0055074;; GO:0009925;; GO:0097190;; GO:0086098;; GO:0042802	biological_process;;cellular_component;;molecular_function;;molecular_function;;molecular_function;;cellular_component;;cellular_component;;biological_process;;cellular_component;;biological_process;;biological_process;;molecular_function	angiogenesis;;apical plasma membrane;;ATPase binding;;inward rectifier potassium channel inhibitor activity;;enzyme binding;;basolateral plasma membrane;;acrosomal membrane;;calcium ion homeostasis;;basal plasma membrane;;apoptotic signaling pathway;;angiotensin-activated signaling pathway involved in heart process;;identical protein binding	K06278	CAV1	mmu05020;; mmu04510;; mmu05205;; mmu05100;; mmu04144;; mmu05416;; mmu05418	Prion diseases;;Focal adhesion;;Proteoglycans in cancer;;Bacterial invasion of epithelial cells;;Endocytosis;;Viral myocarditis;;Fluid shear stress and atherosclerosis	NP_031642	caveolin-1 isoform 1 [Mus musculus]	R-MMU-163510;;R-MMU-535009;;R-MMU-5368451;;R-MMU-534994;;R-MMU-204504	Cav1;;Cav1;;Cav1;;Cav1;;Cav1	R-MMU-203615;R-MMU-194138;R-MMU-202131;R-MMU-1430728;R-MMU-9006934;R-MMU-5218920;R-MMU-4420097;R-MMU-162582;R-MMU-203641;R-MMU-202131;R-MMU-1430728;R-MMU-201681;R-MMU-4641262;R-MMU-195721;R-MMU-162582;R-MMU-9013026;R-MMU-203615;R-MMU-9013106;R-MMU-5218920;R-MMU-201681;R-MMU-9013148;R-MMU-9013149;R-MMU-194315;R-MMU-194138;R-MMU-9696264;R-MMU-9716542;R-MMU-9012999;R-MMU-8939211;R-MMU-9013405;R-MMU-…	eNOS activation;Signaling by VEGF;Metabolism of nitric oxide: NOS3 activation and regulation;Metabolism;Signaling by Receptor Tyrosine Kinases;VEGFR2 mediated vascular permeability;VEGFA-VEGFR2 Pathway;Signal Transduction;NOSTRIN mediated eNOS trafficking;Metabolism of nitric oxide: NOS3 activation and regulation;Metabolism;TCF dependent signaling in response to WNT;Disassembly of the destruction…	3J6Z6	T:Signal transduction mechanisms	P49817	Caveolin-1 OS=Mus musculus OX=10090 GN=Cav1 PE=1 SV=1	PF01146	Caveolin	Caveolin	433.38	356.41	442.19	233.75	295.13	261.36	523.18	639.87	679.33
ENSMUSG00000008496	Pou2f2	POU domain, class 2, transcription factor 2 [Source:MGI Symbol;Acc:MGI:101897]	protein_coding	GO:0005737;; GO:0043565;; GO:0048305;; GO:0043231;; GO:0003700;; GO:0005634;; GO:0001228;; GO:0048469;; GO:0005654;; GO:0006355;; GO:0045944;; GO:0019904;; GO:0045893;; GO:0003677;; GO:0000978;; GO:0002380;; GO:0002335	cellular_component;;molecular_function;;biological_process;;cellular_component;;molecular_function;;cellular_component;;molecular_function;;biological_process;;cellular_component;;biological_process;;biological_process;;molecular_function;;biological_process;;molecular_function;;molecular_function;;biological_process;;biological_process	cytoplasm;;sequence-specific DNA binding;;immunoglobulin secretion;;intracellular membrane-bounded organelle;;transcription factor activity, sequence-specific DNA binding;;nucleus;;transcriptional activator activity, RNA polymerase II transcription regulatory region sequence-specific binding;;cell maturation;;nucleoplasm;;regulation of transcription, DNA-templated;;positive regulation of transcri…	K09364	POU2F, OTF	mmu05168	Herpes simplex virus 1 infection	NP_001157026	POU domain, class 2, transcription factor 2 isoform 4 [Mus musculus]	R-MMU-6814932	Pou2f2	R-MMU-74160;R-MMU-73857;R-MMU-6807505	Gene expression (Transcription);RNA Polymerase II Transcription;RNA polymerase II transcribes snRNA genes	3J9IP	K:Transcription	Q00196	POU domain, class 2, transcription factor 2 OS=Mus musculus OX=10090 GN=Pou2f2 PE=2 SV=4	PF00046;; PF00157;; PF19536	Homeodomain;;Pou;;POU2F1_C	Homeodomain;;Pou domain - N-terminal to homeobox domain;;POU domain, class 2, transcription factor 1 C-terminal	1.49	1.52	1.55	0.18	0.23	0.07	1.37	1.5	1.04
ENSMUSG00000008999	Bmp7	bone morphogenetic protein 7 [Source:MGI Symbol;Acc:MGI:103302]	protein_coding	GO:0009887;; GO:0005125;; GO:0008083;; GO:0031982;; GO:0070700;; GO:0062023;; GO:0007411;; GO:1905069;; GO:0008201;; GO:0048646;; GO:0005615	biological_process;;molecular_function;;molecular_function;;cellular_component;;molecular_function;;cellular_component;;biological_process;;biological_process;;molecular_function;;biological_process;;cellular_component	animal organ morphogenesis;;cytokine activity;;growth factor activity;;vesicle;;BMP receptor binding;;collagen-containing extracellular matrix;;axon guidance;;allantois development;;heparin binding;;anatomical structure formation involved in morphogenesis;;extracellular space	K16621	BMP7	mmu04390;; mmu04060;; mmu04360;; mmu04350	Hippo signaling pathway;;Cytokine-cytokine receptor interaction;;Axon guidance;;TGF-beta signaling pathway	NP_031583	bone morphogenetic protein 7 preproprotein [Mus musculus]	R-MMU-206223	Bmp7	R-MMU-1566948;R-MMU-1474244;R-MMU-2129379	Elastic fibre formation;Extracellular matrix organization;Molecules associated with elastic fibres	3J1KK	T:Signal transduction mechanisms	P23359	Bone morphogenetic protein 7 OS=Mus musculus OX=10090 GN=Bmp7 PE=1 SV=2	PF00688;; PF00019	TGFb_propeptide;;TGF_beta	TGF-beta propeptide;;Transforming growth factor beta like domain	0	0	0	0	0.02	0	0	0	0
ENSMUSG00000010025	Aldh3a2	aldehyde dehydrogenase family 3, subfamily A2 [Source:MGI Symbol;Acc:MGI:1353452]	protein_coding	GO:0006631;; GO:0046577;; GO:0005783;; GO:0043878(molecular_function:glyceraldehyde-3-phosphate dehydrogenase (NAD+) ;; GO:0006714;; GO:0000302;; GO:0042406;; GO:0008544;; GO:0007417;; GO:0016021;; GO:0005777;; GO:0005739;; GO:0052814;; GO:0042803;; GO:0004028;; GO:0004029(molecular_function:aldehyde dehydrogenase ;; GO:0005634;; GO:0055114;; GO:0043231;; GO:0006081;; GO:0007422;; GO:0005829;; GO…	biological_process;;molecular_function;;cellular_component;;-;;biological_process;;biological_process;;cellular_component;;biological_process;;biological_process;;cellular_component;;cellular_component;;cellular_component;;molecular_function;;molecular_function;;molecular_function;;-;;cellular_component;;biological_process;;cellular_component;;biological_process;;biological_process;;cellular_comp…	fatty acid metabolic process;;long-chain-alcohol oxidase activity;;endoplasmic reticulum;;on-phosphorylating) activity;;sesquiterpenoid metabolic process;;response to reactive oxygen species;;extrinsic component of endoplasmic reticulum membrane;;epidermis development;;central nervous system development;;integral component of membrane;;peroxisome;;mitochondrion;;medium-chain-aldehyde dehydrogenas…	K00128	ALDH	mmu00053;; mmu00561;; mmu00280;; mmu00310;; mmu00410;; mmu00071;; mmu00330;; mmu00620;; mmu00010;; mmu00380;; mmu00340;; mmu00770	Ascorbate and aldarate metabolism;;Glycerolipid metabolism;;Valine, leucine and isoleucine degradation;;Lysine degradation;;beta-Alanine metabolism;;Fatty acid degradation;;Arginine and proline metabolism;;Pyruvate metabolism;;Glycolysis / Gluconeogenesis;;Tryptophan metabolism;;Histidine metabolism;;Pantothenate and CoA biosynthesis	NP_031463.2	aldehyde dehydrogenase family 3 member A2 isoform 2 [Mus musculus]	R-MMU-6811617;;R-MMU-6811616;;R-MMU-9603785	ALDH3A2-2;;ALDH3A2-1;;ALDH3A2-2	R-MMU-556833;R-MMU-390918;R-MMU-9603798;R-MMU-9609507;R-MMU-8978868;R-MMU-1430728;R-MMU-389599;R-MMU-1660661;R-MMU-556833;R-MMU-428157;R-MMU-1430728;R-MMU-9609523;R-MMU-9012999;R-MMU-9603798;R-MMU-9609507;R-MMU-9696273;R-MMU-9696270;R-MMU-9716542;R-MMU-194315;R-MMU-162582	Metabolism of lipids;Peroxisomal lipid metabolism;Class I peroxisomal membrane protein import;Protein localization;Fatty acid metabolism;Metabolism;Alpha-oxidation of phytanate;Sphingolipid de novo biosynthesis;Metabolism of lipids;Sphingolipid metabolism;Metabolism;Insertion of tail-anchored proteins into the endoplasmic reticulum membrane;RHO GTPase cycle;Class I peroxisomal membrane protein im…	3J5DC	C:Energy production and conversion	P47740	Aldehyde dehydrogenase family 3 member A2 OS=Mus musculus OX=10090 GN=Aldh3a2 PE=1 SV=2	PF00171;; PF05893(LuxC:Acyl-CoA reductase	Aldedh;;-	Aldehyde dehydrogenase family;;uxC)	30.93	28.46	27.53	24.31	23.24	18.68	25.74	26.44	27.19
ENSMUSG00000010095	Slc3a2	solute carrier family 3 (activators of dibasic and neutral amino acid transport), member 2 [Source:MGI Symbol;Acc:MGI:96955]	protein_coding	GO:0042470;; GO:0016021;; GO:0005975;; GO:0016324;; GO:0009986;; GO:0015804;; GO:0003824;; GO:0003725;; GO:0043330;; GO:0005886;; GO:0045202;; GO:0015175;; GO:0005634;; GO:1903801;; GO:0005829;; GO:0015827	cellular_component;;cellular_component;;biological_process;;cellular_component;;cellular_component;;biological_process;;molecular_function;;molecular_function;;biological_process;;cellular_component;;cellular_component;;molecular_function;;cellular_component;;biological_process;;cellular_component;;biological_process	melanosome;;integral component of membrane;;carbohydrate metabolic process;;apical plasma membrane;;cell surface;;neutral amino acid transport;;catalytic activity;;double-stranded RNA binding;;response to exogenous dsRNA;;plasma membrane;;synapse;;neutral amino acid transmembrane transporter activity;;nucleus;;L-leucine import into cell;;cytosol;;tryptophan transport	K06519	SLC3A2, MDU1, CD98	mmu04216;; mmu04150;; mmu04974	Ferroptosis;;mTOR signaling pathway;;Protein digestion and absorption	NP_001154885	4F2 cell-surface antigen heavy chain isoform a [Mus musculus]	R-MMU-352179	Slc3a2	R-MMU-425393;R-MMU-425407;R-MMU-1430728;R-MMU-71291;R-MMU-71240;R-MMU-352230;R-MMU-382551	Transport of inorganic cations/anions and amino acids/oligopeptides;SLC-mediated transmembrane transport;Metabolism;Metabolism of amino acids and derivatives;Tryptophan catabolism;Amino acid transport across the plasma membrane;Transport of small molecules	3J52U	G:Carbohydrate transport and metabolism	P10852	4F2 cell-surface antigen heavy chain OS=Mus musculus OX=10090 GN=Slc3a2 PE=1 SV=1	PF00128;; PF16028	Alpha-amylase;;SLC3A2_N	Alpha amylase, catalytic domain;;Solute carrier family 3 member 2 N-terminus	457.67	437.49	316.25	925.58	854.07	952.95	193.17	189.94	195.75
ENSMUSG00000010122	Slc47a1	solute carrier family 47, member 1 [Source:MGI Symbol;Acc:MGI:1914723]	protein_coding	GO:0015893;; GO:0015297;; GO:0042887;; GO:0031982;; GO:0006812;; GO:0016021;; GO:0006855;; GO:0015695;; GO:0042910;; GO:0005886	biological_process;;molecular_function;;molecular_function;;cellular_component;;biological_process;;cellular_component;;biological_process;;biological_process;;molecular_function;;cellular_component	drug transport;;antiporter activity;;amide transmembrane transporter activity;;vesicle;;cation transport;;integral component of membrane;;drug transmembrane transport;;organic cation transport;;xenobiotic transporter activity;;plasma membrane	K03327	TC.MATE, SLC47A, norM, mdtK, dinF	------	------	NP_080459	multidrug and toxin extrusion protein 1 [Mus musculus]	R-MMU-446600	Slc47a1	R-MMU-425407;R-MMU-425366;R-MMU-382551	SLC-mediated transmembrane transport;Transport of bile salts and organic acids, metal ions and amine compounds;Transport of small molecules	3JBFB	V:Defense mechanisms	Q8K0H1	Multidrug and toxin extrusion protein 1 OS=Mus musculus OX=10090 GN=Slc47a1 PE=1 SV=2	PF01554	MatE	MatE	0.22	0.09	0.09	0	0.11	0.1	0.16	0.07	0.21
ENSMUSG00000013415	Igf2bp1	insulin-like growth factor 2 mRNA binding protein 1 [Source:MGI Symbol;Acc:MGI:1890357]	protein_coding	GO:0030426;; GO:0030425;; GO:0030175;; GO:0022013;; GO:0070934;; GO:0051028;; GO:0048027;; GO:0070937;; GO:0005737;; GO:0005654;; GO:0003730;; GO:0048471;; GO:0006403;; GO:0010494;; GO:0030027;; GO:0045182;; GO:0097150;; GO:0010610;; GO:0043197;; GO:0005829;; GO:1990904;; GO:0017148;; GO:0003729	cellular_component;;cellular_component;;cellular_component;;biological_process;;biological_process;;biological_process;;molecular_function;;cellular_component;;cellular_component;;cellular_component;;molecular_function;;cellular_component;;biological_process;;cellular_component;;cellular_component;;molecular_function;;biological_process;;biological_process;;cellular_component;;cellular_component;…	growth cone;;dendrite;;filopodium;;pallium cell proliferation in forebrain;;CRD-mediated mRNA stabilization;;mRNA transport;;mRNA 5'-UTR binding;;CRD-mediated mRNA stability complex;;cytoplasm;;nucleoplasm;;mRNA 3'-UTR binding;;perinuclear region of cytoplasm;;RNA localization;;cytoplasmic stress granule;;lamellipodium;;translation regulator activity;;neuronal stem cell population maintenance;;re…	K17391	IGF2BP1	mmu05206	MicroRNAs in cancer	NP_034081	insulin-like growth factor 2 mRNA-binding protein 1 [Mus musculus]	------		------	------	3JD55	A:RNA processing and modification	O88477	Insulin-like growth factor 2 mRNA-binding protein 1 OS=Mus musculus OX=10090 GN=Igf2bp1 PE=1 SV=1	PF00013;; PF00076(RRM_1:RNA recognition motif. ;; PF07650;; PF13083;; PF16005;; PF13184	KH_1;;-;;KH_2;;KH_4;;MOEP19;;KH_5	KH domain;;.k.a. RRM, RBD, or RNP domain);;KH domain;;KH domain;;KH-like RNA-binding domain;;NusA-like KH domain	36.68	25.86	31.91	32.32	31.68	39.82	29.12	28.47	34.09
ENSMUSG00000013707	Tnfaip8l2	tumor necrosis factor, alpha-induced protein 8-like 2 [Source:MGI Symbol;Acc:MGI:1917019]	protein_coding	GO:0005737;; GO:0045087;; GO:0042981;; GO:0050728;; GO:0050868	cellular_component;;biological_process;;biological_process;;biological_process;;biological_process	cytoplasm;;innate immune response;;regulation of apoptotic process;;negative regulation of inflammatory response;;negative regulation of T cell activation	------	------	------	------	NP_081482	tumor necrosis factor alpha-induced protein 8-like protein 2 [Mus musculus]	R-MMU-8874472	Tnfaip8l2	R-MMU-556833;R-MMU-1483255;R-MMU-1483257;R-MMU-1430728	Metabolism of lipids;PI Metabolism;Phospholipid metabolism;Metabolism	3J2BE	S:Function unknown	Q9D8Y7	Tumor necrosis factor alpha-induced protein 8-like protein 2 OS=Mus musculus OX=10090 GN=Tnfaip8l2 PE=1 SV=1	PF05527(DUF758:Domain of unknown function ;; PF05527(DUF758:Domain of unknown function	-;;-	UF758) ;;UF758)	0.53	0.57	0.79	0.32	0.07	0	0.44	0.56	0.29
ENSMUSG00000014852	Adamts13	a disintegrin-like and metallopeptidase (reprolysin type) with thrombospondin type 1 motif, 13 [Source:MGI Symbol;Acc:MGI:2685556]	protein_coding	GO:0004175;; GO:0004222;; GO:0005615;; GO:0071356;; GO:0009636;; GO:0007596;; GO:0035864;; GO:0071353;; GO:0043171;; GO:0071346;; GO:0014075;; GO:0071222;; GO:0008233;; GO:0046872;; GO:0006508	molecular_function;;molecular_function;;cellular_component;;biological_process;;biological_process;;biological_process;;biological_process;;biological_process;;biological_process;;biological_process;;biological_process;;biological_process;;molecular_function;;molecular_function;;biological_process	endopeptidase activity;;metalloendopeptidase activity;;extracellular space;;cellular response to tumor necrosis factor;;response to toxic substance;;blood coagulation;;response to potassium ion;;cellular response to interleukin-4;;peptide catabolic process;;cellular response to interferon-gamma;;response to amine;;cellular response to lipopolysaccharide;;peptidase activity;;metal ion binding;;pro…	K08627	ADAMTS13	------	------	NP_001001322	A disintegrin and metalloproteinase with thrombospondin motifs 13 isoform 1 preproprotein [Mus musculus]	R-MMU-5172961;;R-MMU-5173292;;R-MMU-5173286	glc-fuc-ADAMTS13;;ADAMTS13;;O-fuc-ADAMTS13	R-MMU-597592;R-MMU-5173105;R-MMU-5173214;R-MMU-392499;R-MMU-597592;R-MMU-5173105;R-MMU-5173214;R-MMU-392499;R-MMU-597592;R-MMU-5173105;R-MMU-5173214;R-MMU-392499	Post-translational protein modification;O-linked glycosylation;O-glycosylation of TSR domain-containing proteins;Metabolism of proteins;Post-translational protein modification;O-linked glycosylation;O-glycosylation of TSR domain-containing proteins;Metabolism of proteins;Post-translational protein modification;O-linked glycosylation;O-glycosylation of TSR domain-containing proteins;Metabolism of …	3JB38	O:Posttranslational modification, protein turnover, chaperones	Q769J6	A disintegrin and metalloproteinase with thrombospondin motifs 13 OS=Mus musculus OX=10090 GN=Adamts13 PE=1 SV=1	PF00090;; PF01421(Reprolysin:Reprolysin ;; PF17771;; PF19236;; PF19030;; PF05986;; PF17771;; PF01421(Reprolysin:Reprolysin ;; PF13583;; PF13582;; PF13688;; PF19028	TSP_1;;-;;ADAM_CR_2;;ADAMTS_CR_3;;TSP1_ADAMTS;;ADAMTS_spacer1;;ADAMTS_CR_2;;-;;Reprolysin_4;;Reprolysin_3;;Reprolysin_5;;TSP1_spondin	Thrombospondin type 1 domain;;12B) family zinc metalloprotease ;;ADAM cysteine-rich domain;;ADAMTS cysteine-rich domain;;Thrombospondin type 1 domain;;ADAM-TS Spacer 1;;ADAMTS cysteine-rich domain 2;;12B) family zinc metalloprotease;;Metallo-peptidase family M12B Reprolysin-like;;Metallo-peptidase family M12B Reprolysin-like;;Metallo-peptidase family M12;;Spondin-like TSP1 domain	0.16	0.29	0.05	0	0.06	0.17	0.22	0.06	0.06
ENSMUSG00000015149	Sirt2	sirtuin 2 [Source:MGI Symbol;Acc:MGI:1927664]	protein_coding	GO:0005737;; GO:0004407;; GO:0006914;; GO:0005694;; GO:0035035;; GO:0061433;; GO:0005814;; GO:0005813;; GO:0044242;; GO:0003682;; GO:0042826;; GO:0051301	cellular_component;;molecular_function;;biological_process;;cellular_component;;molecular_function;;biological_process;;cellular_component;;cellular_component;;biological_process;;molecular_function;;molecular_function;;biological_process	cytoplasm;;histone deacetylase activity;;autophagy;;chromosome;;histone acetyltransferase binding;;cellular response to caloric restriction;;centriole;;centrosome;;cellular lipid catabolic process;;chromatin binding;;histone deacetylase binding;;cell division	K11412	SIRT2, SIR2L2	mmu00760	Nicotinate and nicotinamide metabolism	NP_071877	NAD-dependent protein deacetylase sirtuin-2 isoform 1 [Mus musculus]	R-MMU-2161118	SIRT2	R-MMU-68882;R-MMU-68886;R-MMU-1640170;R-MMU-69278;R-MMU-2555396;R-MMU-2995410;R-MMU-2995383	Mitotic Anaphase;M Phase;Cell Cycle;Cell Cycle, Mitotic;Mitotic Metaphase and Anaphase;Nuclear Envelope (NE) Reassembly;Initiation of Nuclear Envelope (NE) Reformation	3J4NC;; 3J4NC	B:Chromatin structure and dynamics;;K:Transcription	Q8VDQ8	NAD-dependent protein deacetylase sirtuin-2 OS=Mus musculus OX=10090 GN=Sirt2 PE=1 SV=2	PF02146	SIR2	Sir2 family	57.94	68.2	58.57	55.44	57.78	62.1	51.25	51.85	53.95
ENSMUSG00000015652	Steap1	six transmembrane epithelial antigen of the prostate 1 [Source:MGI Symbol;Acc:MGI:1917608]	protein_coding	GO:0016491;; GO:0006811;; GO:0055072;; GO:0005886;; GO:0046872;; GO:0005768;; GO:0016021;; GO:0010008	molecular_function;;biological_process;;biological_process;;cellular_component;;molecular_function;;cellular_component;;cellular_component;;cellular_component	oxidoreductase activity;;ion transport;;iron ion homeostasis;;plasma membrane;;metal ion binding;;endosome;;integral component of membrane;;endosome membrane	K14737	STEAP1	mmu04978	Mineral absorption	NP_081675	metalloreductase STEAP1 [Mus musculus]	------		------	------	3J22M	S:Function unknown	Q9CWR7	Metalloreductase STEAP1 OS=Mus musculus OX=10090 GN=Steap1 PE=1 SV=2	PF01794	Ferric_reduct	Ferric reductase like transmembrane component	100.97	96.07	81.68	52.5	55.44	51.01	87.32	110.46	112.75
ENSMUSG00000015839	Nfe2l2	nuclear factor, erythroid derived 2, like 2 [Source:MGI Symbol;Acc:MGI:108420]	protein_coding	GO:0005737;; GO:1904385;; GO:0007568;; GO:0003700;; GO:0005813;; GO:0005829;; GO:0003677;; GO:0001228;; GO:0000785;; GO:0019904;; GO:0046223;; GO:0045454	cellular_component;;biological_process;;biological_process;;molecular_function;;cellular_component;;cellular_component;;molecular_function;;molecular_function;;cellular_component;;molecular_function;;biological_process;;biological_process	cytoplasm;;cellular response to angiotensin;;aging;;transcription factor activity, sequence-specific DNA binding;;centrosome;;cytosol;;DNA binding;;transcriptional activator activity, RNA polymerase II transcription regulatory region sequence-specific binding;;chromatin;;protein domain specific binding;;aflatoxin catabolic process;;cell redox homeostasis	K05638	NFE2L2, NRF2	mmu05200;; mmu05225;; mmu04141;; mmu05418;; mmu05012	Pathways in cancer;;Hepatocellular carcinoma;;Protein processing in endoplasmic reticulum;;Fluid shear stress and atherosclerosis;;Parkinson disease	NP_035032	nuclear factor erythroid 2-related factor 2 [Mus musculus]	R-MMU-9762055;;R-MMU-9758077;;R-MMU-9762048;;R-MMU-9715110;;R-MMU-201566;;R-MMU-8932311;;R-MMU-9760033	phospho-Nfe2l2;;Nfe2l2;;phospho-Nfe2l2;;phospho-Nfe2l2;;Nfe2l2;;phospho-Nfe2l2;;phospho-Nfe2l2	R-MMU-9755511;R-MMU-9759194;R-MMU-9711123;R-MMU-9762114;R-MMU-8953897;R-MMU-2262752;R-MMU-597592;R-MMU-9755511;R-MMU-9711123;R-MMU-8953897;R-MMU-8951664;R-MMU-2262752;R-MMU-392499;R-MMU-9755511;R-MMU-9759194;R-MMU-9711123;R-MMU-9762114;R-MMU-8953897;R-MMU-2262752;R-MMU-9755511;R-MMU-9759194;R-MMU-9711123;R-MMU-9762114;R-MMU-8953897;R-MMU-2262752;R-MMU-597592;R-MMU-9755511;R-MMU-9711123;R-MMU-8953…	KEAP1-NFE2L2 pathway;Nuclear events mediated by NFE2L2;Cellular response to chemical stress;GSK3B and BTRC:CUL1-mediated-degradation of NFE2L2;Cellular responses to stimuli;Cellular responses to stress;Post-translational protein modification;KEAP1-NFE2L2 pathway;Cellular response to chemical stress;Cellular responses to stimuli;Neddylation;Cellular responses to stress;Metabolism of proteins;KEAP1…	3JPTG	K:Transcription	Q60795	Nuclear factor erythroid 2-related factor 2 OS=Mus musculus OX=10090 GN=Nfe2l2 PE=1 SV=2	PF03131;; PF00170;; PF07716	bZIP_Maf;;bZIP_1;;bZIP_2	bZIP Maf transcription factor;;bZIP transcription factor;;Basic region leucine zipper	162.5	146.64	123.87	255.74	209.81	220.43	106.72	113.74	120.94
ENSMUSG00000015843	Rxrg	retinoid X receptor gamma [Source:MGI Symbol;Acc:MGI:98216]	protein_coding	GO:0043565;; GO:0051289;; GO:0005634;; GO:0031641;; GO:0003707;; GO:0045944;; GO:0008270;; GO:1901522;; GO:0048384;; GO:0004879;; GO:0000977	molecular_function;;biological_process;;cellular_component;;biological_process;;molecular_function;;biological_process;;molecular_function;;biological_process;;biological_process;;molecular_function;;molecular_function	sequence-specific DNA binding;;protein homotetramerization;;nucleus;;regulation of myelination;;steroid hormone receptor activity;;positive regulation of transcription from RNA polymerase II promoter;;zinc ion binding;;positive regulation of transcription from RNA polymerase II promoter involved in cellular response to chemical stimulus;;retinoic acid receptor signaling pathway;;RNA polymerase II…	K08526	RXRG, NR2B3	mmu04659;; mmu05200;; mmu05202;; mmu05222;; mmu05216;; mmu04919;; mmu05223;; mmu05226;; mmu04928;; mmu03320;; mmu04920	Th17 cell differentiation;;Pathways in cancer;;Transcriptional misregulation in cancer;;Small cell lung cancer;;Thyroid cancer;;Thyroid hormone signaling pathway;;Non-small cell lung cancer;;Gastric cancer;;Parathyroid hormone synthesis, secretion and action;;PPAR signaling pathway;;Adipocytokine signaling pathway	NP_033133	retinoic acid receptor RXR-gamma isoform 1 [Mus musculus]	R-MMU-446170	Rxrg	R-MMU-212436;R-MMU-74160;R-MMU-73857;R-MMU-5362517;R-MMU-9006931;R-MMU-383280;R-MMU-162582	Generic Transcription Pathway;Gene expression (Transcription);RNA Polymerase II Transcription;Signaling by Retinoic Acid;Signaling by Nuclear Receptors;Nuclear Receptor transcription pathway;Signal Transduction	3J6P2	K:Transcription	P28705	Retinoic acid receptor RXR-gamma OS=Mus musculus OX=10090 GN=Rxrg PE=2 SV=2	PF00105(zf-C4:Zinc finger, C4 type ;; PF00104;; PF11825	-;;Hormone_recep;;Nuc_recep-AF1	wo domains);;Ligand-binding domain of nuclear hormone receptor;;Nuclear/hormone receptor activator site AF-1	0	0	0	0	0	0	0	0	0
ENSMUSG00000016409	Nkap	NFKB activating protein [Source:MGI Symbol;Acc:MGI:1914300]	protein_coding	GO:0019827;; GO:0007219;; GO:0071425;; GO:0033077;; GO:0000122;; GO:0005829;; GO:0046638;; GO:0005654;; GO:0031490;; GO:0030851;; GO:0045892;; GO:0030097;; GO:0003682	biological_process;;biological_process;;biological_process;;biological_process;;biological_process;;cellular_component;;biological_process;;cellular_component;;molecular_function;;biological_process;;biological_process;;biological_process;;molecular_function	stem cell population maintenance;;Notch signaling pathway;;hematopoietic stem cell proliferation;;T cell differentiation in thymus;;negative regulation of transcription from RNA polymerase II promoter;;cytosol;;positive regulation of alpha-beta T cell differentiation;;nucleoplasm;;chromatin DNA binding;;granulocyte differentiation;;negative regulation of transcription, DNA-templated;;hemopoiesis;…	K25931	NKAP	------	------	NP_080213	NF-kappa-B-activating protein [Mus musculus]	------		------	------	3J5K7	S:Function unknown	Q9D0F4	NF-kappa-B-activating protein OS=Mus musculus OX=10090 GN=Nkap PE=2 SV=1	PF06047;; PF15692;; PF09507	Nkap_C;;NKAP;;CDC27	NF-kappa-B-activating protein C-terminal domain;;NF-kappa-B-activating protein;;DNA polymerase subunit Cdc27	6.52	5.2	6.14	5.36	6.22	8.16	6.63	7.66	7.19
ENSMUSG00000018411	Mapt	microtubule-associated protein tau [Source:MGI Symbol;Acc:MGI:97180]	protein_coding	GO:0005737;; GO:0008017;; GO:0005874	cellular_component;;molecular_function;;cellular_component	cytoplasm;;microtubule binding;;microtubule	K04380	MAPT, TAU	mmu04010;; mmu05010;; mmu05012	MAPK signaling pathway;;Alzheimer disease;;Parkinson disease	NP_034968.3	microtubule-associated protein tau isoform b [Mus musculus]	R-MMU-350642;;R-MMU-201574;;R-MMU-350628	Mapt;;Mapt;;Mapt	R-MMU-264870;R-MMU-75153;R-MMU-5357801;R-MMU-111465;R-MMU-109581;R-MMU-264870;R-MMU-75153;R-MMU-5357801;R-MMU-111465;R-MMU-109581;R-MMU-264870;R-MMU-75153;R-MMU-5357801;R-MMU-111465;R-MMU-109581	Caspase-mediated cleavage of cytoskeletal proteins;Apoptotic execution phase;Programmed Cell Death;Apoptotic cleavage of cellular proteins;Apoptosis;Caspase-mediated cleavage of cytoskeletal proteins;Apoptotic execution phase;Programmed Cell Death;Apoptotic cleavage of cellular proteins;Apoptosis;Caspase-mediated cleavage of cytoskeletal proteins;Apoptotic execution phase;Programmed Cell Death;Ap…	3J7W8	Z:Cytoskeleton	Q547J4	Microtubule-associated protein OS=Mus musculus OX=10090 GN=Mapt PE=2 SV=1	PF00418	Tubulin-binding	Tau and MAP protein, tubulin-binding repeat	7.81	6.16	8.06	3.41	2.51	3.49	7.83	9.38	10.77
ENSMUSG00000018476	Kdm6b	KDM1 lysine (K)-specific demethylase 6B [Source:MGI Symbol;Acc:MGI:2448492]	protein_coding	GO:0021766;; GO:0031490;; GO:0045446;; GO:0043565;; GO:0120162;; GO:0005634;; GO:0055007;; GO:0016577;; GO:0071557;; GO:0046872;; GO:0071558(molecular_function:histone demethylase activity ;; GO:0010468;; GO:0048333;; GO:0070301;; GO:0008013;; GO:0006954;; GO:0045165;; GO:0051213;; GO:0006338;; GO:0045944;; GO:0000978;; GO:0003682;; GO:0044666	biological_process;;molecular_function;;biological_process;;molecular_function;;biological_process;;cellular_component;;biological_process;;biological_process;;biological_process;;molecular_function;;-;;biological_process;;biological_process;;biological_process;;molecular_function;;biological_process;;biological_process;;molecular_function;;biological_process;;biological_process;;molecular_functi…	hippocampus development;;chromatin DNA binding;;endothelial cell differentiation;;sequence-specific DNA binding;;positive regulation of cold-induced thermogenesis;;nucleus;;cardiac muscle cell differentiation;;histone demethylation;;histone H3-K27 demethylation;;metal ion binding;;3-K27 specific);;regulation of gene expression;;mesodermal cell differentiation;;cellular response to hydrogen peroxi…	K11448	KDM6B, JMJD3	------	------	NP_001017426	lysine-specific demethylase 6B [Mus musculus]	R-MMU-1629833	KDM6B	R-MMU-3247509;R-MMU-2559583;R-MMU-2559580;R-MMU-4839726;R-MMU-3214842;R-MMU-8953897;R-MMU-2262752	Chromatin modifying enzymes;Cellular Senescence;Oxidative Stress Induced Senescence;Chromatin organization;HDMs demethylate histones;Cellular responses to stimuli;Cellular responses to stress	3J63D	C:Energy production and conversion	Q5NCY0	Lysine-specific demethylase 6B OS=Mus musculus OX=10090 GN=Kdm6b PE=1 SV=1	PF02373	JmjC	JmjC domain, hydroxylase	21.45	16.56	13.42	18.03	13.47	16.56	11.71	11.8	11.97
ENSMUSG00000018796	Acsl1	acyl-CoA synthetase long-chain family member 1 [Source:MGI Symbol;Acc:MGI:102797]	protein_coding	GO:0102391;; GO:0005783;; GO:0006631;; GO:0005789;; GO:0035338;; GO:0044539;; GO:0071902;; GO:0042178;; GO:0014070;; GO:0005778;; GO:0016021;; GO:0005741;; GO:0005739;; GO:0004467;; GO:0034201;; GO:0005524;; GO:0033211;; GO:0015908;; GO:0007584;; GO:0005886;; GO:0001676;; GO:0010033;; GO:0008610;; GO:0120162;; GO:0042493;; GO:0019432;; GO:0003996	molecular_function;;cellular_component;;biological_process;;cellular_component;;biological_process;;biological_process;;biological_process;;biological_process;;biological_process;;cellular_component;;cellular_component;;cellular_component;;cellular_component;;molecular_function;;biological_process;;molecular_function;;biological_process;;biological_process;;biological_process;;cellular_component;…	decanoate--CoA ligase activity;;endoplasmic reticulum;;fatty acid metabolic process;;endoplasmic reticulum membrane;;long-chain fatty-acyl-CoA biosynthetic process;;long-chain fatty acid import;;positive regulation of protein serine/threonine kinase activity;;xenobiotic catabolic process;;response to organic cyclic compound;;peroxisomal membrane;;integral component of membrane;;mitochondrial oute…	K01897	ACSL, fadD	mmu00071;; mmu00061;; mmu04216;; mmu04146;; mmu03320;; mmu04714;; mmu04920	Fatty acid degradation;;Fatty acid biosynthesis;;Ferroptosis;;Peroxisome;;PPAR signaling pathway;;Thermogenesis;;Adipocytokine signaling pathway	XP_006509325	long-chain-fatty-acid--CoA ligase 1 isoform X1 [Mus musculus]	R-MMU-201038	Acsl1	R-MMU-556833;R-MMU-8978868;R-MMU-1430728;R-MMU-75876;R-MMU-75105;R-MMU-2046105;R-MMU-2046104;R-MMU-2046106	Metabolism of lipids;Fatty acid metabolism;Metabolism;Synthesis of very long-chain fatty acyl-CoAs;Fatty acyl-CoA biosynthesis;Linoleic acid (LA) metabolism;alpha-linolenic (omega3) and linoleic (omega6) acid metabolism;alpha-linolenic acid (ALA) metabolism	3JAU3	I:Lipid transport and metabolism	P41216	Long-chain-fatty-acid--CoA ligase 1 OS=Mus musculus OX=10090 GN=Acsl1 PE=1 SV=2	PF13193;; PF00501	AMP-binding_C;;AMP-binding	AMP-binding enzyme C-terminal domain;;AMP-binding enzyme	17.72	16.2	19.05	14.55	11.28	10.77	17.26	16.96	16.03
ENSMUSG00000018899	Irf1	interferon regulatory factor 1 [Source:MGI Symbol;Acc:MGI:96590]	protein_coding	GO:0000790;; GO:0032825;; GO:0071260;; GO:0002819;; GO:0035458;; GO:0003677;; GO:0010942;; GO:0005737;; GO:0043565;; GO:0071375;; GO:0071356;; GO:0005634;; GO:0042532;; GO:0045629;; GO:0032728;; GO:0010468;; GO:0000981;; GO:0008285;; GO:0045088;; GO:0045084;; GO:0034124;; GO:0006915;; GO:0007050;; GO:0060333;; GO:0032481;; GO:0045892;; GO:0045893;; GO:0045590;; GO:0051607;; GO:0003700;; GO:007134…	cellular_component;;biological_process;;biological_process;;biological_process;;biological_process;;molecular_function;;biological_process;;cellular_component;;molecular_function;;biological_process;;biological_process;;cellular_component;;biological_process;;biological_process;;biological_process;;biological_process;;molecular_function;;biological_process;;biological_process;;biological_process;…	nuclear chromatin;;positive regulation of natural killer cell differentiation;;cellular response to mechanical stimulus;;regulation of adaptive immune response;;cellular response to interferon-beta;;DNA binding;;positive regulation of cell death;;cytoplasm;;sequence-specific DNA binding;;cellular response to peptide hormone stimulus;;cellular response to tumor necrosis factor;;nucleus;;negative r…	K09444	IRF1	mmu04917;; mmu05165;; mmu04625;; mmu04668;; mmu05133	Prolactin signaling pathway;;Human papillomavirus infection;;C-type lectin receptor signaling pathway;;TNF signaling pathway;;Pertussis	NP_032416	interferon regulatory factor 1 isoform a [Mus musculus]	------		------	------	3JPYI	K:Transcription	P15314	Interferon regulatory factor 1 OS=Mus musculus OX=10090 GN=Irf1 PE=1 SV=1	PF00605	IRF	Interferon regulatory factor transcription factor	24.37	53.26	27.74	13.72	9.18	12.93	58.53	34.52	33.17
ENSMUSG00000018924	Alox15	arachidonate 15-lipoxygenase [Source:MGI Symbol;Acc:MGI:87997]	protein_coding	GO:0034116;; GO:0005811;; GO:0051122;; GO:0051120;; GO:0005886;; GO:0001503;; GO:0030282;; GO:0035358;; GO:0005737;; GO:0050473;; GO:0030838;; GO:0004052;; GO:0005546;; GO:0005506;; GO:0019372;; GO:0006646;; GO:0010811;; GO:2001303;; GO:0002820;; GO:0071277;; GO:0043277;; GO:0016020;; GO:0047977;; GO:0031234;; GO:0042060;; GO:0005829;; GO:0019369;; GO:0035963;; GO:0070374;; GO:1901074;; GO:0034976	biological_process;;cellular_component;;biological_process;;molecular_function;;cellular_component;;biological_process;;biological_process;;biological_process;;cellular_component;;molecular_function;;biological_process;;molecular_function;;molecular_function;;molecular_function;;biological_process;;biological_process;;biological_process;;biological_process;;biological_process;;biological_process;…	positive regulation of heterotypic cell-cell adhesion;;lipid particle;;hepoxilin biosynthetic process;;hepoxilin A3 synthase activity;;plasma membrane;;ossification;;bone mineralization;;regulation of peroxisome proliferator activated receptor signaling pathway;;cytoplasm;;arachidonate 15-lipoxygenase activity;;positive regulation of actin filament polymerization;;arachidonate 12-lipoxygenase act…	K00460	ALOX15	mmu04726;; mmu04217;; mmu04216;; mmu00591;; mmu00590	Serotonergic synapse;;Necroptosis;;Ferroptosis;;Linoleic acid metabolism;;Arachidonic acid metabolism	NP_033790	arachidonate 15-lipoxygenase [Mus musculus]	R-MMU-2142838	ALOX15	R-MMU-2142712;R-MMU-9018683;R-MMU-9018679;R-MMU-556833;R-MMU-9018677;R-MMU-9018896;R-MMU-9018678;R-MMU-8978868;R-MMU-1430728;R-MMU-9025094;R-MMU-2142753;R-MMU-9026286;R-MMU-9025106;R-MMU-2142770;R-MMU-9023661;R-MMU-9018681;R-MMU-2142691	Synthesis of 12-eicosatetraenoic acid derivatives;Biosynthesis of DPA-derived SPMs;Biosynthesis of EPA-derived SPMs;Metabolism of lipids;Biosynthesis of DHA-derived SPMs;Biosynthesis of E-series 18(S)-resolvins;Biosynthesis of specialized proresolving mediators (SPMs);Fatty acid metabolism;Metabolism;Biosynthesis of DPAn-3 SPMs;Arachidonic acid metabolism;Biosynthesis of DPAn-3-derived protectins…	3JAYH	E:Amino acid transport and metabolism	P39654	Polyunsaturated fatty acid lipoxygenase ALOX15 OS=Mus musculus OX=10090 GN=Alox15 PE=1 SV=4	PF00305;; PF01477	Lipoxygenase;;PLAT	Lipoxygenase;;PLAT/LH2 domain	0.21	0.36	0.24	0.06	0	0	0.06	0.07	0.12
ENSMUSG00000019256	Ahr	aryl-hydrocarbon receptor [Source:MGI Symbol;Acc:MGI:105043]	protein_coding	GO:0003700;; GO:0005634;; GO:0006805;; GO:0003677;; GO:0034751;; GO:0046983	molecular_function;;cellular_component;;biological_process;;molecular_function;;cellular_component;;molecular_function	transcription factor activity, sequence-specific DNA binding;;nucleus;;xenobiotic metabolic process;;DNA binding;;aryl hydrocarbon receptor complex;;protein dimerization activity	K09093	AHR	mmu04934;; mmu04659	Cushing syndrome;;Th17 cell differentiation	NP_001300956	aryl hydrocarbon receptor isoform 2 [Mus musculus]	R-MMU-8936842;;R-MMU-8937190	Ahr;;Ahr	R-MMU-8937144;R-MMU-211945;R-MMU-211859;R-MMU-1430728;R-MMU-8937144;R-MMU-211859;R-MMU-1430728;R-MMU-211945;R-MMU-211897;R-MMU-211981;R-MMU-211976	Aryl hydrocarbon receptor signalling;Phase I - Functionalization of compounds;Biological oxidations;Metabolism;Aryl hydrocarbon receptor signalling;Biological oxidations;Metabolism;Phase I - Functionalization of compounds;Cytochrome P450 - arranged by substrate type;Xenobiotics;Endogenous sterols	3J7TG	K:Transcription	Q3U5D9	Aryl hydrocarbon receptor OS=Mus musculus OX=10090 GN=Ahr PE=1 SV=1	PF00010;; PF00989;; PF08447;; PF14598;; PF08448	HLH;;PAS;;PAS_3;;PAS_11;;PAS_4	Helix-loop-helix DNA-binding domain;;PAS fold;;PAS fold;;PAS domain;;PAS fold	35.59	24.08	24.72	12.74	8.41	11.66	23.85	28.41	29.92
ENSMUSG00000019278	Dpep1	dipeptidase 1 [Source:MGI Symbol;Acc:MGI:94917]	protein_coding	GO:0008239;; GO:0035690;; GO:0008270;; GO:0034235;; GO:0030054;; GO:0031225;; GO:0045177;; GO:0050667;; GO:0005615;; GO:0016999;; GO:0005634;; GO:0043066;; GO:0070573;; GO:0043027;; GO:0030336;; GO:0016324;; GO:0071277;; GO:0005886;; GO:0031528;; GO:0072341;; GO:0071732;; GO:0043154	molecular_function;;biological_process;;molecular_function;;molecular_function;;cellular_component;;cellular_component;;cellular_component;;biological_process;;cellular_component;;biological_process;;cellular_component;;biological_process;;molecular_function;;molecular_function;;biological_process;;cellular_component;;biological_process;;cellular_component;;cellular_component;;molecular_function;…	dipeptidyl-peptidase activity;;cellular response to drug;;zinc ion binding;;GPI anchor binding;;cell junction;;anchored component of membrane;;apical part of cell;;homocysteine metabolic process;;extracellular space;;antibiotic metabolic process;;nucleus;;negative regulation of apoptotic process;;metallodipeptidase activity;;cysteine-type endopeptidase inhibitor activity involved in apoptotic pro…	K01273	DPEP	------	------	XP_017168047	dipeptidase 1 isoform X1 [Mus musculus]	R-MMU-2142820	DPEP1	R-MMU-556833;R-MMU-5423646;R-MMU-211859;R-MMU-8978868;R-MMU-1430728;R-MMU-2142753;R-MMU-2142691	Metabolism of lipids;Aflatoxin activation and detoxification;Biological oxidations;Fatty acid metabolism;Metabolism;Arachidonic acid metabolism;Synthesis of Leukotrienes (LT) and Eoxins (EX)	3J9X5	O:Posttranslational modification, protein turnover, chaperones	P31428	Dipeptidase 1 OS=Mus musculus OX=10090 GN=Dpep1 PE=1 SV=2	PF01244(Peptidase_M19:Membrane dipeptidase	-	eptidase family M19)	0	0.04	0.16	0	0	0.22	0	0.12	0
ENSMUSG00000019464	Ptger1	prostaglandin E receptor 1 (subtype EP1) [Source:MGI Symbol;Acc:MGI:97793]	protein_coding	GO:0120061;; GO:0031748;; GO:0016021;; GO:0005886;; GO:0007204;; GO:0007189;; GO:0006954;; GO:0004957;; GO:0007191;; GO:0032496	biological_process;;molecular_function;;cellular_component;;cellular_component;;biological_process;;biological_process;;biological_process;;molecular_function;;biological_process;;biological_process	negative regulation of gastric emptying;;D1 dopamine receptor binding;;integral component of membrane;;plasma membrane;;positive regulation of cytosolic calcium ion concentration;;adenylate cyclase-activating G-protein coupled receptor signaling pathway;;inflammatory response;;prostaglandin E receptor activity;;adenylate cyclase-activating dopamine receptor signaling pathway;;response to lipopoly…	K04258	PTGER1	mmu05200;; mmu04080;; mmu05163;; mmu04020	Pathways in cancer;;Neuroactive ligand-receptor interaction;;Human cytomegalovirus infection;;Calcium signaling pathway	XP_006530834	prostaglandin E2 receptor EP1 subtype isoform X1 [Mus musculus]	R-MMU-391838	Ptger1	R-MMU-388396;R-MMU-391908;R-MMU-372790;R-MMU-416476;R-MMU-391903;R-MMU-500792;R-MMU-373076;R-MMU-162582	GPCR downstream signalling;Prostanoid ligand receptors;Signaling by GPCR;G alpha (q) signalling events;Eicosanoid ligand-binding receptors;GPCR ligand binding;Class A/1 (Rhodopsin-like receptors);Signal Transduction	3J5BB	T:Signal transduction mechanisms	P35375	Prostaglandin E2 receptor EP1 subtype OS=Mus musculus OX=10090 GN=Ptger1 PE=2 SV=1	PF00001(7tm_1:7 transmembrane receptor	-	hodopsin family)	1.04	0.68	1.38	0.52	0.43	0.36	0.62	1.32	0.9
ENSMUSG00000019577	Pdk4	pyruvate dehydrogenase kinase, isoenzyme 4 [Source:MGI Symbol;Acc:MGI:1351481]	protein_coding	GO:0008286;; GO:0010906;; GO:0046320;; GO:2000811;; GO:0042594;; GO:0006468;; GO:0006885;; GO:0010565;; GO:0005739;; GO:0004712;; GO:0004672;; GO:0005759;; GO:0005524;; GO:0071398;; GO:0072593;; GO:0009267;; GO:0004740(molecular_function:pyruvate dehydrogenase ;; GO:0042304;; GO:0042593;; GO:0045124;; GO:0005743;; GO:0010510;; GO:0006006	biological_process;;biological_process;;biological_process;;biological_process;;biological_process;;biological_process;;biological_process;;biological_process;;cellular_component;;molecular_function;;molecular_function;;cellular_component;;molecular_function;;biological_process;;biological_process;;biological_process;;-;;biological_process;;biological_process;;biological_process;;cellular_compone…	insulin receptor signaling pathway;;regulation of glucose metabolic process;;regulation of fatty acid oxidation;;negative regulation of anoikis;;response to starvation;;protein phosphorylation;;regulation of pH;;regulation of cellular ketone metabolic process;;mitochondrion;;protein serine/threonine/tyrosine kinase activity;;protein kinase activity;;mitochondrial matrix;;ATP binding;;cellular res…	K00898	PDK2_3_4	------	------	NP_038771([Pyruvate dehydrogenase	acetyl-transferring)] kinase isozyme 4, mitochondrial [Mus musculus]	R-MMU-203941	PDK4(?-411)	R-MMU-71406;R-MMU-9006931;R-MMU-70268;R-MMU-204174;R-MMU-1430728;R-MMU-5362517;R-MMU-1428517;R-MMU-162582	Pyruvate metabolism and Citric Acid (TCA) cycle;Signaling by Nuclear Receptors;Pyruvate metabolism;Regulation of pyruvate dehydrogenase (PDH) complex;Metabolism;Signaling by Retinoic Acid;The citric acid (TCA) cycle and respiratory electron transport;Signal Transduction	3J2WM	T:Signal transduction mechanisms	O70571([Pyruvate dehydrogenase	acetyl-transferring)] kinase isozyme 4, mitochondrial OS=Mus musculus OX=10090 GN=Pdk4 PE=1 SV=1	PF02518;; PF10436	HATPase_c;;BCDHK_Adom3	Histidine kinase-, DNA gyrase B-, and HSP90-like ATPase;;Mitochondrial branched-chain alpha-ketoacid dehydrogenase kinase	1.3	1.25	1.21	22.23	16.27	17.05	0.68	1.27	1.09
ENSMUSG00000019850	Tnfaip3	tumor necrosis factor, alpha-induced protein 3 [Source:MGI Symbol;Acc:MGI:1196377]	protein_coding	GO:0005737;; GO:0070301;; GO:0043231;; GO:0005634;; GO:0006915;; GO:0005764;; GO:0019900;; GO:0003677;; GO:0001922;; GO:0070530;; GO:0016477;; GO:0042802	cellular_component;;biological_process;;cellular_component;;cellular_component;;biological_process;;cellular_component;;molecular_function;;molecular_function;;biological_process;;molecular_function;;biological_process;;molecular_function	cytoplasm;;cellular response to hydrogen peroxide;;intracellular membrane-bounded organelle;;nucleus;;apoptotic process;;lysosome;;kinase binding;;DNA binding;;B-1 B cell homeostasis;;K63-linked polyubiquitin binding;;cell migration;;identical protein binding	K11859	TNFAIP3, A20, OTUD7C	mmu05162;; mmu04621;; mmu04657;; mmu05169;; mmu04668;; mmu04217;; mmu04064	Measles;;NOD-like receptor signaling pathway;;IL-17 signaling pathway;;Epstein-Barr virus infection;;TNF signaling pathway;;Necroptosis;;NF-kappa B signaling pathway	NP_001159874	tumor necrosis factor alpha-induced protein 3 isoform 2 [Mus musculus]	R-MMU-688989	TNFAIP3	R-MMU-597592;R-MMU-5689896;R-MMU-5688426;R-MMU-168256;R-MMU-75893;R-MMU-168249;R-MMU-168643;R-MMU-168928;R-MMU-73887;R-MMU-5357956;R-MMU-936440;R-MMU-168638;R-MMU-5357905;R-MMU-392499;R-MMU-5357786;R-MMU-162582	Post-translational protein modification;Ovarian tumor domain proteases;Deubiquitination;Immune System;TNF signaling;Innate Immune System;Nucleotide-binding domain, leucine rich repeat containing receptor (NLR) signaling pathways;DDX58/IFIH1-mediated induction of interferon-alpha/beta;Death Receptor Signalling;TNFR1-induced NFkappaB signaling pathway;Negative regulators of DDX58/IFIH1 signaling;NO…	3JBZ7	T:Signal transduction mechanisms	Q60769	Tumor necrosis factor alpha-induced protein 3 OS=Mus musculus OX=10090 GN=Tnfaip3 PE=1 SV=2	PF01754;; PF02338	zf-A20;;OTU	A20-like zinc finger;;OTU-like cysteine protease	16.12	22.79	13.2	47.84	31.19	34.92	25.41	18.96	18.34
ENSMUSG00000019969	Psen1	presenilin 1 [Source:MGI Symbol;Acc:MGI:1202717]	protein_coding	GO:0000186;; GO:0005938;; GO:0005262;; GO:0042500;; GO:0045296;; GO:0016235;; GO:0008013;; GO:0042987;; GO:0030424;; GO:0034205;; GO:0030054;; GO:0042982	biological_process;;cellular_component;;molecular_function;;molecular_function;;molecular_function;;cellular_component;;molecular_function;;biological_process;;cellular_component;;biological_process;;cellular_component;;biological_process	activation of MAPKK activity;;cell cortex;;calcium channel activity;;aspartic endopeptidase activity, intramembrane cleaving;;cadherin binding;;aggresome;;beta-catenin binding;;amyloid precursor protein catabolic process;;axon;;beta-amyloid formation;;cell junction;;amyloid precursor protein metabolic process	K04505	PSEN1, PS1	mmu05165;; mmu04722;; mmu04310;; mmu04330;; mmu05010	Human papillomavirus infection;;Neurotrophin signaling pathway;;Wnt signaling pathway;;Notch signaling pathway;;Alzheimer disease	NP_032969	-	R-MMU-6799209;;R-MMU-201606	Psen1;;Psen1	R-MMU-168249;R-MMU-6798695;R-MMU-168256;R-MMU-168249;R-MMU-6798695;R-MMU-168256	Innate Immune System;Neutrophil degranulation;Immune System;Innate Immune System;Neutrophil degranulation;Immune System	3JDFB	T:Signal transduction mechanisms	P49769	Presenilin-1 OS=Mus musculus OX=10090 GN=Psen1 PE=1 SV=1	PF01080	Presenilin	Presenilin	51.34	50.89	47.03	43.51	41.7	41.85	43.51	49.5	52.84
ENSMUSG00000019997	Ccn2	cellular communication network factor 2 [Source:MGI Symbol;Acc:MGI:95537]	protein_coding	GO:0070318;; GO:0008022;; GO:0030324;; GO:0005829;; GO:0050867;; GO:0030154;; GO:0051385;; GO:0070278;; GO:0031012;; GO:0007160;; GO:0001502;; GO:0001503;; GO:0010628;; GO:0010942;; GO:0035556;; GO:0001525;; GO:0008543;; GO:0001894;; GO:0043200;; GO:0032355;; GO:0008083;; GO:0051496;; GO:0032330;; GO:0005576;; GO:0005615;; GO:0070542;; GO:0043280;; GO:0005520;; GO:0016477;; GO:0001968;; GO:000828…	biological_process;;molecular_function;;biological_process;;cellular_component;;biological_process;;biological_process;;biological_process;;biological_process;;cellular_component;;biological_process;;biological_process;;biological_process;;biological_process;;biological_process;;biological_process;;biological_process;;biological_process;;biological_process;;biological_process;;biological_process;…	positive regulation of G0 to G1 transition;;protein C-terminus binding;;lung development;;cytosol;;positive regulation of cell activation;;cell differentiation;;response to mineralocorticoid;;extracellular matrix constituent secretion;;extracellular matrix;;cell-matrix adhesion;;cartilage condensation;;ossification;;positive regulation of gene expression;;positive regulation of cell death;;intrac…	K06827	CTGF, CCN2, IGFBP8	mmu04390;; mmu04371	Hippo signaling pathway;;Apelin signaling pathway	NP_034347	CCN family member 2 precursor [Mus musculus]	------		------	------	3J438	W:Extracellular structures	P29268	CCN family member 2 OS=Mus musculus OX=10090 GN=Ccn2 PE=2 SV=3	PF00219;; PF00007;; PF00090;; PF00093;; PF19035	IGFBP;;Cys_knot;;TSP_1;;VWC;;TSP1_CCN	Insulin-like growth factor binding protein;;Cystine-knot domain;;Thrombospondin type 1 domain;;von Willebrand factor type C domain;;CCN3 Nov like TSP1 domain	2.55	1.88	3.31	34.17	19.55	21.38	4.19	7.05	7.55
ENSMUSG00000020063	Sirt1	sirtuin 1 [Source:MGI Symbol;Acc:MGI:2135607]	protein_coding	GO:0005737;; GO:0019213;; GO:0001228;; GO:0019899;; GO:0030424;; GO:1904646;; GO:0000785;; GO:0005677;; GO:0001678;; GO:0042595;; GO:0043425;; GO:0001525	cellular_component;;molecular_function;;molecular_function;;molecular_function;;cellular_component;;biological_process;;cellular_component;;cellular_component;;biological_process;;biological_process;;molecular_function;;biological_process	cytoplasm;;deacetylase activity;;transcriptional activator activity, RNA polymerase II transcription regulatory region sequence-specific binding;;enzyme binding;;axon;;cellular response to beta-amyloid;;chromatin;;chromatin silencing complex;;cellular glucose homeostasis;;behavioral response to starvation;;bHLH transcription factor binding;;angiogenesis	K11411	SIRT1, SIR2L1	mmu04068;; mmu05031;; mmu00760;; mmu05206;; mmu04152;; mmu04211;; mmu04213;; mmu04922;; mmu04218	FoxO signaling pathway;;Amphetamine addiction;;Nicotinate and nicotinamide metabolism;;MicroRNAs in cancer;;AMPK signaling pathway;;Longevity regulating pathway;;Longevity regulating pathway - multiple species;;Glucagon signaling pathway;;Cellular senescence	NP_062786	NAD-dependent protein deacetylase sirtuin-1 isoform 1 [Mus musculus]	R-MMU-427531	SIRT1	R-MMU-212436;R-MMU-3371556;R-MMU-3371453;R-MMU-9614085;R-MMU-73857;R-MMU-74160;R-MMU-9617629;R-MMU-8953897;R-MMU-2262752	Generic Transcription Pathway;Cellular response to heat stress;Regulation of HSF1-mediated heat shock response;FOXO-mediated transcription;RNA Polymerase II Transcription;Gene expression (Transcription);Regulation of FOXO transcriptional activity by acetylation;Cellular responses to stimuli;Cellular responses to stress	3J2IB;; 3J2IB	B:Chromatin structure and dynamics;;K:Transcription	Q923E4	NAD-dependent protein deacetylase sirtuin-1 OS=Mus musculus OX=10090 GN=Sirt1 PE=1 SV=2	PF02146	SIR2	Sir2 family	9.9	6.82	7.57	19.98	21.08	20.32	7.98	8.33	7.25
ENSMUSG00000020085	Aifm2	apoptosis-inducing factor, mitochondrion-associated 2 [Source:MGI Symbol;Acc:MGI:1918611]	protein_coding	GO:0005737;; GO:0004174;; GO:0050660;; GO:0005829;; GO:0005811;; GO:0008637;; GO:0005739;; GO:0043065;; GO:0005741;; GO:0003677;; GO:0016021	cellular_component;;molecular_function;;molecular_function;;cellular_component;;cellular_component;;biological_process;;cellular_component;;biological_process;;cellular_component;;molecular_function;;cellular_component	cytoplasm;;electron-transferring-flavoprotein dehydrogenase activity;;flavin adenine dinucleotide binding;;cytosol;;lipid particle;;apoptotic mitochondrial changes;;mitochondrion;;positive regulation of apoptotic process;;mitochondrial outer membrane;;DNA binding;;integral component of membrane	K22745	AIFM2	mmu04115	p53 signaling pathway	NP_722474	ferroptosis suppressor protein 1 isoform 1 [Mus musculus]	------		------	------	3J5E2	S:Function unknown	Q8BUE4	Ferroptosis suppressor protein 1 OS=Mus musculus OX=10090 GN=Aifm2 PE=1 SV=1	PF07992;; PF00070;; PF13738;; PF01266;; PF13434;; PF13450(NAD_binding_8:NAD;; PF01946;; PF05834;; PF01134;; PF04820;; PF03486	Pyr_redox_2;;Pyr_redox;;Pyr_redox_3;;DAO;;Lys_Orn_oxgnase;;-;;Thi4;;Lycopene_cycl;;GIDA;;Trp_halogenase;;HI0933_like	Pyridine nucleotide-disulphide oxidoreductase;;Pyridine nucleotide-disulphide oxidoreductase;;Pyridine nucleotide-disulphide oxidoreductase;;FAD dependent oxidoreductase;;L-lysine 6-monooxygenase/L-ornithine 5-monooxygenase;;)-binding Rossmann-like domain;;Thi4 family;;Lycopene cyclase protein;;Glucose inhibited division protein A;;Tryptophan halogenase;;HI0933-like protein	26.03	22.61	20.66	14.38	12.64	10.84	18.3	17.79	19.67
ENSMUSG00000020108	Ddit4	DNA-damage-inducible transcript 4 [Source:MGI Symbol;Acc:MGI:1921997]	protein_coding	GO:0033137;; GO:0010801;; GO:1902532;; GO:0001764;; GO:0001666;; GO:0005737;; GO:0032984;; GO:0005739;; GO:0071889;; GO:0048011;; GO:0007420;; GO:0030182;; GO:0008283;; GO:0006915;; GO:0072593;; GO:1901216;; GO:0042771;; GO:0071549;; GO:0051607;; GO:0005829;; GO:0045820;; GO:0032007;; GO:0032006	biological_process;;biological_process;;biological_process;;biological_process;;biological_process;;cellular_component;;biological_process;;cellular_component;;molecular_function;;biological_process;;biological_process;;biological_process;;biological_process;;biological_process;;biological_process;;biological_process;;biological_process;;biological_process;;biological_process;;cellular_component;…	negative regulation of peptidyl-serine phosphorylation;;negative regulation of peptidyl-threonine phosphorylation;;negative regulation of intracellular signal transduction;;neuron migration;;response to hypoxia;;cytoplasm;;macromolecular complex disassembly;;mitochondrion;;14-3-3 protein binding;;neurotrophin TRK receptor signaling pathway;;brain development;;neuron differentiation;;cell prolifer…	K08270	DDIT4, REDD1	mmu04140;; mmu04151;; mmu04150;; mmu05206	Autophagy - animal;;PI3K-Akt signaling pathway;;mTOR signaling pathway;;MicroRNAs in cancer	NP_083359	DNA damage-inducible transcript 4 protein [Mus musculus]	R-MMU-5632374	Ddit4	R-MMU-212436;R-MMU-3700989;R-MMU-73857;R-MMU-74160;R-MMU-5628897	Generic Transcription Pathway;Transcriptional Regulation by TP53;RNA Polymerase II Transcription;Gene expression (Transcription);TP53 Regulates Metabolic Genes	3J3YM	S:Function unknown	Q9D3F7	DNA damage-inducible transcript 4 protein OS=Mus musculus OX=10090 GN=Ddit4 PE=1 SV=1	PF07809	RTP801_C	RTP801 C-terminal region	128.28	111.31	97.54	553.85	405.09	529.08	58.49	64.04	56.29
ENSMUSG00000020402	Vdac1	voltage-dependent anion channel 1 [Source:MGI Symbol;Acc:MGI:106919]	protein_coding	GO:0008021;; GO:0005886;; GO:0007612;; GO:0015288;; GO:0006820;; GO:0044877;; GO:0007270;; GO:0044325;; GO:0042645;; GO:0001662;; GO:0043209;; GO:0016020;; GO:0005739;; GO:0000166;; GO:0005757;; GO:0030855;; GO:0005253;; GO:0042802;; GO:2000378;; GO:0006851;; GO:0006915;; GO:0019901;; GO:0007268;; GO:0008308;; GO:0032991;; GO:0045121;; GO:0005743;; GO:0005741;; GO:1903146	cellular_component;;cellular_component;;biological_process;;molecular_function;;biological_process;;molecular_function;;biological_process;;molecular_function;;cellular_component;;biological_process;;cellular_component;;cellular_component;;cellular_component;;molecular_function;;cellular_component;;biological_process;;molecular_function;;molecular_function;;biological_process;;biological_process;…	synaptic vesicle;;plasma membrane;;learning;;porin activity;;anion transport;;macromolecular complex binding;;neuron-neuron synaptic transmission;;ion channel binding;;mitochondrial nucleoid;;behavioral fear response;;myelin sheath;;membrane;;mitochondrion;;nucleotide binding;;mitochondrial permeability transition pore complex;;epithelial cell differentiation;;anion channel activity;;identical pr…	K05862	VDAC1	mmu05164;; mmu05166;; mmu05020;; mmu04621;; mmu04022;; mmu04020;; mmu04979;; mmu04217;; mmu05014(Amyotrophic lateral sclerosis ;; mmu05017;; mmu05016;; mmu04218;; mmu05010;; mmu05012	Influenza A;;Human T-cell leukemia virus 1 infection;;Prion diseases;;NOD-like receptor signaling pathway;;cGMP-PKG signaling pathway;;Calcium signaling pathway;;Cholesterol metabolism;;Necroptosis;;ALS);;Spinocerebellar ataxia;;Huntington disease;;Cellular senescence;;Alzheimer disease;;Parkinson disease	Q60932.3;;-;;-;;-;;-;;-;;-;;-	RecName: Full=Voltage-dependent anion-selective channel protein ;;Short=VDAC-;;Short=mVDAC;;AltName: Full=Outer mitochondrial membrane protein porin ;;AltName: Full=Plasmalemmal pori;;AltName: Full=Voltage-dependent anion-selective channel protein ;;Short=VDAC-;;Short=mVDAC5 [Mus musculus]	R-MMU-5205624;;R-MMU-6783079;;R-MMU-1267988	K48polyUb-VDAC1;;PolyUb-VDAC1;;VDAC1	R-MMU-9663891;R-MMU-9612973;R-MMU-5205685;R-MMU-5205647;R-MMU-1632852;R-MMU-5689880;R-MMU-597592;R-MMU-5688426;R-MMU-392499;R-MMU-5689880;R-MMU-597592;R-MMU-9663891;R-MMU-5205685;R-MMU-71406;R-MMU-5688426;R-MMU-1430728;R-MMU-70268;R-MMU-1428517;R-MMU-9612973;R-MMU-1632852;R-MMU-5205647;R-MMU-392499	Selective autophagy;Autophagy;PINK1-PRKN Mediated Mitophagy;Mitophagy;Macroautophagy;Ub-specific processing proteases;Post-translational protein modification;Deubiquitination;Metabolism of proteins;Ub-specific processing proteases;Post-translational protein modification;Selective autophagy;PINK1-PRKN Mediated Mitophagy;Pyruvate metabolism and Citric Acid (TCA) cycle;Deubiquitination;Metabolism;Py…	3J48Q;; 3JNPT	P:Inorganic ion transport and metabolism;;C:Energy production and conversion	Q60932	Voltage-dependent anion-selective channel protein 1 OS=Mus musculus OX=10090 GN=Vdac1 PE=1 SV=3	PF01459	Porin_3	Eukaryotic porin	179.68	206.31	215.36	303.15	279.14	285.35	211.95	204.22	187.64
ENSMUSG00000020484	Xbp1	X-box binding protein 1 [Source:MGI Symbol;Acc:MGI:98970]	protein_coding	GO:0005737;; GO:0071230;; GO:0003700;; GO:0006914;; GO:0001158;; GO:0031490;; GO:0030176;; GO:0060612;; GO:0001525;; GO:0005829;; GO:0000981;; GO:0005783	cellular_component;;biological_process;;molecular_function;;biological_process;;molecular_function;;molecular_function;;cellular_component;;biological_process;;biological_process;;cellular_component;;molecular_function;;cellular_component	cytoplasm;;cellular response to amino acid stimulus;;transcription factor activity, sequence-specific DNA binding;;autophagy;;enhancer sequence-specific DNA binding;;chromatin DNA binding;;integral component of endoplasmic reticulum membrane;;adipose tissue development;;angiogenesis;;cytosol;;RNA polymerase II transcription factor activity, sequence-specific DNA binding;;endoplasmic reticulum	K09027	XBP1	mmu04141;; mmu05014(Amyotrophic lateral sclerosis ;; mmu05017;; mmu05012;; mmu05010;; mmu04932(Non-alcoholic fatty liver disease	Protein processing in endoplasmic reticulum;;ALS);;Spinocerebellar ataxia;;Parkinson disease;;Alzheimer disease;;NAFLD)	NP_001258659(X-box-binding protein 1 isoform XBP1	S) [Mus musculus]	------		------	------	3J7BV	K:Transcription	O35426	X-box-binding protein 1 OS=Mus musculus OX=10090 GN=Xbp1 PE=1 SV=2	PF07716;; PF00170;; PF03131	bZIP_2;;bZIP_1;;bZIP_Maf	Basic region leucine zipper;;bZIP transcription factor;;bZIP Maf transcription factor	34.54	35.08	45.34	43.4	43.31	46.57	41.7	50.51	45.63
ENSMUSG00000020893	Per1	period circadian clock 1 [Source:MGI Symbol;Acc:MGI:1098283]	protein_coding	GO:0032922;; GO:2000323;; GO:0031490;; GO:0009416;; GO:0046329;; GO:0070888;; GO:0070932;; GO:0005737;; GO:0000122;; GO:0010608;; GO:0097167;; GO:0005654;; GO:0043124;; GO:0000976;; GO:0002028;; GO:0007623;; GO:0043966;; GO:0043967;; GO:0008134;; GO:0019900;; GO:0042752;; GO:0051591;; GO:0045892;; GO:0042634;; GO:1900015;; GO:0031625;; GO:0001222;; GO:0005829;; GO:0045944;; GO:0043153;; GO:190074…	biological_process;;biological_process;;molecular_function;;biological_process;;biological_process;;molecular_function;;biological_process;;cellular_component;;biological_process;;biological_process;;biological_process;;cellular_component;;biological_process;;molecular_function;;biological_process;;biological_process;;biological_process;;biological_process;;molecular_function;;molecular_function;…	circadian regulation of gene expression;;negative regulation of glucocorticoid receptor signaling pathway;;chromatin DNA binding;;response to light stimulus;;negative regulation of JNK cascade;;E-box binding;;histone H3 deacetylation;;cytoplasm;;negative regulation of transcription from RNA polymerase II promoter;;posttranscriptional regulation of gene expression;;circadian regulation of translat…	K21944	PER1	mmu04710;; mmu04713	Circadian rhythm;;Circadian entrainment	NP_001152839	period circadian protein homolog 1 [Mus musculus]	------		------	------	3JEMA	T:Signal transduction mechanisms	O35973	Period circadian protein homolog 1 OS=Mus musculus OX=10090 GN=Per1 PE=1 SV=2	PF12114;; PF08447;; PF14598;; PF00989	Period_C;;PAS_3;;PAS_11;;PAS	Period protein 2/3C-terminal region;;PAS fold;;PAS domain;;PAS fold	10.32	8.39	11.45	31.14	20.51	26.75	5.29	8.72	6.83
ENSMUSG00000020902	Ntn1	netrin 1 [Source:MGI Symbol;Acc:MGI:105088]	protein_coding	GO:0006930;; GO:0016358;; GO:0031012;; GO:0071944;; GO:0001764;; GO:0061643;; GO:0008045;; GO:0007411;; GO:0005737;; GO:0033564;; GO:0005576;; GO:0030879;; GO:0008284;; GO:0009887;; GO:0030334;; GO:0098609;; GO:0006915;; GO:0009888;; GO:0005604;; GO:0060603;; GO:0007409;; GO:0030517;; GO:0007265;; GO:0032488;; GO:0042472;; GO:0045773;; GO:0051963;; GO:0062023;; GO:2000147;; GO:0007097	biological_process;;biological_process;;cellular_component;;cellular_component;;biological_process;;biological_process;;biological_process;;biological_process;;cellular_component;;biological_process;;cellular_component;;biological_process;;biological_process;;biological_process;;biological_process;;biological_process;;biological_process;;biological_process;;cellular_component;;biological_process;…	substrate-dependent cell migration, cell extension;;dendrite development;;extracellular matrix;;cell periphery;;neuron migration;;chemorepulsion of axon;;motor neuron axon guidance;;axon guidance;;cytoplasm;;anterior/posterior axon guidance;;extracellular region;;mammary gland development;;positive regulation of cell proliferation;;animal organ morphogenesis;;regulation of cell migration;;cell-ce…	K06843	NTN1	mmu04360	Axon guidance	NP_032770	netrin-1 precursor [Mus musculus]	------		------	------	3J91X	T:Signal transduction mechanisms	O09118	Netrin-1 OS=Mus musculus OX=10090 GN=Ntn1 PE=1 SV=3	PF00053;; PF00055(Laminin_N:Laminin N-terminal ;; PF01759	Laminin_EGF;;-;;NTR	Laminin EGF domain;;omain VI);;UNC-6/NTR/C345C module	1.96	1.63	1.87	0.18	0.1	0.13	1.08	1.16	1.41
ENSMUSG00000021067	Sav1	salvador family WW domain containing 1 [Source:MGI Symbol;Acc:MGI:1927144]	protein_coding	GO:0005737;; GO:0060575;; GO:0051091;; GO:0050821;; GO:0030216;; GO:0046620;; GO:0001942;; GO:0006915;; GO:0050680;; GO:0060044;; GO:0045600;; GO:0005634;; GO:0043065;; GO:0007165;; GO:2000036;; GO:0060412;; GO:0035329;; GO:0060487;; GO:0005829;; GO:0042802;; GO:0060090	cellular_component;;biological_process;;biological_process;;biological_process;;biological_process;;biological_process;;biological_process;;biological_process;;biological_process;;biological_process;;biological_process;;cellular_component;;biological_process;;biological_process;;biological_process;;biological_process;;biological_process;;biological_process;;cellular_component;;molecular_function;…	cytoplasm;;intestinal epithelial cell differentiation;;positive regulation of sequence-specific DNA binding transcription factor activity;;protein stabilization;;keratinocyte differentiation;;regulation of organ growth;;hair follicle development;;apoptotic process;;negative regulation of epithelial cell proliferation;;negative regulation of cardiac muscle cell proliferation;;positive regulation o…	K16686	SAV1, Sav	mmu04390;; mmu04392	Hippo signaling pathway;;Hippo signaling pathway - multiple species	NP_071311	protein salvador homolog 1 [Mus musculus]	R-MMU-2028283;;R-MMU-2028276	Sav1;;phospho-Sav1	R-MMU-2028269;R-MMU-162582;R-MMU-2028269;R-MMU-162582	Signaling by Hippo;Signal Transduction;Signaling by Hippo;Signal Transduction	3JBY2	A:RNA processing and modification	Q8VEB2	Protein salvador homolog 1 OS=Mus musculus OX=10090 GN=Sav1 PE=1 SV=2	PF00397	WW	WW domain	40.77	38.42	44.5	35.51	25.01	30.48	47.38	47.32	51.18
ENSMUSG00000021109	Hif1a	hypoxia inducible factor 1, alpha subunit [Source:MGI Symbol;Acc:MGI:106918]	protein_coding	GO:0005737;; GO:0019896;; GO:0003700;; GO:0001568;; GO:1904115;; GO:0001228;; GO:0031514;; GO:0003677;; GO:0001922;; GO:0001525;; GO:0005829;; GO:0000981	cellular_component;;biological_process;;molecular_function;;biological_process;;cellular_component;;molecular_function;;cellular_component;;molecular_function;;biological_process;;biological_process;;cellular_component;;molecular_function	cytoplasm;;axonal transport of mitochondrion;;transcription factor activity, sequence-specific DNA binding;;blood vessel development;;axon cytoplasm;;transcriptional activator activity, RNA polymerase II transcription regulatory region sequence-specific binding;;motile cilium;;DNA binding;;B-1 B cell homeostasis;;angiogenesis;;cytosol;;RNA polymerase II transcription factor activity, sequence-spe…	K08268	HIF1A	mmu05230;; mmu05167;; mmu05235;; mmu04659;; mmu05200;; mmu05211;; mmu04137;; mmu04919;; mmu05205;; mmu04140;; mmu04066;; mmu05231	Central carbon metabolism in cancer;;Kaposi sarcoma-associated herpesvirus infection;;PD-L1 expression and PD-1 checkpoint pathway in cancer;;Th17 cell differentiation;;Pathways in cancer;;Renal cell carcinoma;;Mitophagy - animal;;Thyroid hormone signaling pathway;;Proteoglycans in cancer;;Autophagy - animal;;HIF-1 signaling pathway;;Choline metabolism in cancer	NP_001300848	hypoxia-inducible factor 1-alpha isoform 1 [Mus musculus]	R-MMU-1234110;;R-MMU-1234102;;R-MMU-1234105;;R-MMU-9634700;;R-MMU-8857584;;R-MMU-1234131;;R-MMU-1234135	Hif1a;;Hif1a;;Hif1a;;phospho-Hif1a;;phospho-Hif1a;;Hif1a;;Hif1a	R-MMU-1234174;R-MMU-2262752;R-MMU-8953897;R-MMU-1234174;R-MMU-5689880;R-MMU-1234176;R-MMU-5688426;R-MMU-1234158;R-MMU-8848021;R-MMU-9006927;R-MMU-597592;R-MMU-8857538;R-MMU-8953897;R-MMU-2262752;R-MMU-162582;R-MMU-392499;R-MMU-1234174;R-MMU-1234176;R-MMU-2262752;R-MMU-8953897;R-MMU-8848021;R-MMU-8857538;R-MMU-9006927;R-MMU-162582;R-MMU-8848021;R-MMU-8857538;R-MMU-9006927;R-MMU-162582;R-MMU-123417…	Cellular response to hypoxia;Cellular responses to stress;Cellular responses to stimuli;Cellular response to hypoxia;Ub-specific processing proteases;Oxygen-dependent proline hydroxylation of Hypoxia-inducible Factor Alpha;Deubiquitination;Regulation of gene expression by Hypoxia-inducible Factor;Signaling by PTK6;Signaling by Non-Receptor Tyrosine Kinases;Post-translational protein modification;…	3JBFW	K:Transcription	Q61221	Hypoxia-inducible factor 1-alpha OS=Mus musculus OX=10090 GN=Hif1a PE=1 SV=3	PF08778;; PF00989;; PF11413;; PF08447;; PF14598;; PF13426;; PF08448	HIF-1a_CTAD;;PAS;;HIF-1;;PAS_3;;PAS_11;;PAS_9;;PAS_4	HIF-1 alpha C terminal transactivation domain;;PAS fold;;Hypoxia-inducible factor-1;;PAS fold;;PAS domain;;PAS domain;;PAS fold	315.48	208.22	172.68	106.8	93.49	99.47	165.49	177.79	181.14
ENSMUSG00000021936	Mapk8	mitogen-activated protein kinase 8 [Source:MGI Symbol;Acc:MGI:1346861]	protein_coding	GO:0005737;; GO:0097441;; GO:0071222;; GO:0035033;; GO:0005829;; GO:0070301;; GO:0019899;; GO:0071276;; GO:0034198;; GO:0030424;; GO:0042826;; GO:0005524	cellular_component;;cellular_component;;biological_process;;molecular_function;;cellular_component;;biological_process;;molecular_function;;biological_process;;biological_process;;cellular_component;;molecular_function;;molecular_function	cytoplasm;;basilar dendrite;;cellular response to lipopolysaccharide;;histone deacetylase regulator activity;;cytosol;;cellular response to hydrogen peroxide;;enzyme binding;;cellular response to cadmium ion;;cellular response to amino acid starvation;;axon;;histone deacetylase binding;;ATP binding	K04440	JNK	mmu04530;; mmu04024;; mmu05020;; mmu04750;; mmu05200;; mmu04510;; mmu04920;; mmu04926;; mmu04664;; mmu05170;; mmu04657;; mmu04660;; mmu04215;; mmu04621;; mmu04620;; mmu04622;; mmu04625;; mmu04668;; mmu05152;; mmu04930;; mmu04140;; mmu04141;; mmu04217;; mmu04210;; mmu05133;; mmu05132;; mmu05017;; mmu04068;; mmu05010;; mmu05012;; mmu05231;; mmu04310;; mmu04722;; mmu04723;; mmu05212;; mmu05210;; mmu…	Tight junction;;cAMP signaling pathway;;Prion diseases;;Inflammatory mediator regulation of TRP channels;;Pathways in cancer;;Focal adhesion;;Adipocytokine signaling pathway;;Relaxin signaling pathway;;Fc epsilon RI signaling pathway;;Human immunodeficiency virus 1 infection;;IL-17 signaling pathway;;T cell receptor signaling pathway;;Apoptosis - multiple species;;NOD-like receptor signaling path…	NP_001297383	mitogen-activated protein kinase 8 isoform 3 [Mus musculus]	R-MMU-216349;;R-MMU-168141;;R-MMU-194371	phospho-p-T,Y-MAPK8;;MAPK8;;phospho-p-T,Y-MAPK8	R-MMU-166016;R-MMU-73894;R-MMU-168164;R-MMU-168898;R-MMU-168142;R-MMU-2454202;R-MMU-193704;R-MMU-2262752;R-MMU-937061;R-MMU-168138;R-MMU-975138;R-MMU-193648;R-MMU-975871;R-MMU-5693565;R-MMU-168188;R-MMU-168249;R-MMU-204998;R-MMU-168181;R-MMU-975155;R-MMU-450294;R-MMU-450321;R-MMU-448424;R-MMU-166166;R-MMU-168176;R-MMU-5693606;R-MMU-2871796;R-MMU-1280215;R-MMU-168179;R-MMU-8953897;R-MMU-181438;R-M…	Toll Like Receptor 4 (TLR4) Cascade;DNA Repair;Toll Like Receptor 3 (TLR3) Cascade;Toll-like Receptor Cascades;Toll Like Receptor 10 (TLR10) Cascade;Fc epsilon receptor (FCERI) signaling;p75 NTR receptor-mediated signalling;Cellular responses to stress;TRIF(TICAM1)-mediated TLR4 signaling ;Toll Like Receptor 9 (TLR9) Cascade;TRAF6 mediated induction of NFkB and MAP kinases upon TLR7/8 or 9 activa…	3J5E0	T:Signal transduction mechanisms	Q91Y86	Mitogen-activated protein kinase 8 OS=Mus musculus OX=10090 GN=Mapk8 PE=1 SV=1	PF00069;; PF07714;; PF06293(Kdo:Lipopolysaccharide kinase ;; PF03109;; PF14531;; PF01163	Pkinase;;PK_Tyr_Ser-Thr;;-;;ABC1;;Kinase-like;;RIO1	Protein kinase domain;;Protein tyrosine and serine/threonine kinase;;do/WaaP) family;;ABC1 atypical kinase-like domain;;Kinase-like;;RIO1 family	43.47	27.85	30.97	51.22	54.81	51.13	30.24	34.1	33.16
ENSMUSG00000021939	Ctsb	cathepsin B [Source:MGI Symbol;Acc:MGI:88561]	protein_coding	GO:0046718;; GO:0009897;; GO:0004175;; GO:0030984;; GO:0044877;; GO:0008233;; GO:0008234;; GO:0005737;; GO:0042277;; GO:0005615;; GO:0097067;; GO:0005739;; GO:0005576;; GO:0030855;; GO:0006508;; GO:0048471;; GO:0042383;; GO:0042470;; GO:0016324;; GO:0060548;; GO:0009986;; GO:0050790;; GO:0062023;; GO:0043621;; GO:0051603;; GO:0043231;; GO:0005730;; GO:0030574;; GO:0005764;; GO:0004197;; GO:004339…	biological_process;;cellular_component;;molecular_function;;molecular_function;;molecular_function;;molecular_function;;molecular_function;;cellular_component;;molecular_function;;cellular_component;;biological_process;;cellular_component;;cellular_component;;biological_process;;biological_process;;cellular_component;;cellular_component;;cellular_component;;cellular_component;;biological_process;…	viral entry into host cell;;external side of plasma membrane;;endopeptidase activity;;kininogen binding;;macromolecular complex binding;;peptidase activity;;cysteine-type peptidase activity;;cytoplasm;;peptide binding;;extracellular space;;cellular response to thyroid hormone stimulus;;mitochondrion;;extracellular region;;epithelial cell differentiation;;proteolysis;;perinuclear region of cytopla…	K01363	CTSB	mmu04621;; mmu04142;; mmu04140;; mmu04612;; mmu04210;; mmu04924	NOD-like receptor signaling pathway;;Lysosome;;Autophagy - animal;;Antigen processing and presentation;;Apoptosis;;Renin secretion	XP_017171322	cathepsin B isoform X1 [Mus musculus]	R-MMU-6801299;;R-MMU-2228661;;R-MMU-2471625;;R-MMU-1181222;;R-MMU-1679058;;R-MMU-6801608	Ctsb;;Ctsb;;Ctsb;;Ctsb;;Ctsb;;Ctsb	R-MMU-168249;R-MMU-6798695;R-MMU-168256;R-MMU-1474244;R-MMU-1474290;R-MMU-1442490;R-MMU-1474228;R-MMU-2022090;R-MMU-1474244;R-MMU-1442490;R-MMU-1474228;R-MMU-2132295;R-MMU-168256;R-MMU-1280218;R-MMU-168249;R-MMU-168256;R-MMU-1679131;R-MMU-168898;R-MMU-168249;R-MMU-6798695;R-MMU-168256	Innate Immune System;Neutrophil degranulation;Immune System;Extracellular matrix organization;Collagen formation;Collagen degradation;Degradation of the extracellular matrix;Assembly of collagen fibrils and other multimeric structures;Extracellular matrix organization;Collagen degradation;Degradation of the extracellular matrix;MHC class II antigen presentation;Immune System;Adaptive Immune Syste…	3J20Q	O:Posttranslational modification, protein turnover, chaperones	P10605	Cathepsin B OS=Mus musculus OX=10090 GN=Ctsb PE=1 SV=2	PF00112;; PF08127	Peptidase_C1;;Propeptide_C1	Papain family cysteine protease;;Peptidase family C1 propeptide	300.55	293.98	291.33	277.05	265.69	295.03	246.64	235.73	217.34
ENSMUSG00000022126	Acod1	aconitate decarboxylase 1 [Source:MGI Symbol;Acc:MGI:103206]	protein_coding	GO:0006952;; GO:0047613;; GO:0072573;; GO:0002760	biological_process;;molecular_function;;biological_process;;biological_process	defense response;;aconitate decarboxylase activity;;tolerance induction to lipopolysaccharide;;positive regulation of antimicrobial humoral response	K17724	IRG1	mmu00660	C5-Branched dibasic acid metabolism	NP_032418	cis-aconitate decarboxylase [Mus musculus]	------		------	------	3JEZ1	S:Function unknown	A0A0R4J027	Cis-aconitate decarboxylase OS=Mus musculus OX=10090 GN=Acod1 PE=1 SV=1	PF03972;; PF03972;; PF19305	MmgE_PrpD;;MmgE_PrpD;;MmgE_PrpD_C	MmgE/PrpD family;;MmgE/PrpD N-terminal domain;;MmgE/PrpD C-terminal domain	8.77	32.62	4.96	1.35	0.97	1.51	16.23	2.14	2.36
ENSMUSG00000022160	Mettl3	methyltransferase like 3 [Source:MGI Symbol;Acc:MGI:1927165]	protein_coding	GO:0090304;; GO:0009048;; GO:0031053;; GO:0034644;; GO:1903679;; GO:0016607;; GO:0080009;; GO:0005634;; GO:0045727;; GO:0036396;; GO:0008757;; GO:0006974;; GO:0008173;; GO:0001510;; GO:0060339;; GO:0001734(molecular_function:mRNA ;; GO:1904047;; GO:0140640;; GO:0016422(molecular_function:mRNA ;; GO:0000398;; GO:0046982;; GO:0003729	biological_process;;biological_process;;biological_process;;biological_process;;biological_process;;cellular_component;;biological_process;;cellular_component;;biological_process;;cellular_component;;molecular_function;;biological_process;;molecular_function;;biological_process;;biological_process;;-;;molecular_function;;deleted;;-;;biological_process;;molecular_function;;molecular_function	nucleic acid metabolic process;;dosage compensation by inactivation of X chromosome;;primary miRNA processing;;cellular response to UV;;positive regulation of cap-independent translational initiation;;nuclear speck;;mRNA methylation;;nucleus;;positive regulation of translation;;MIS complex;;S-adenosylmethionine-dependent methyltransferase activity;;cellular response to DNA damage stimulus;;RNA me…	K05925	METTL3	------	------	XP_017171585	N6-adenosine-methyltransferase subunit METTL3 isoform X1 [Mus musculus]	R-MMU-72091	METTL3	R-MMU-8953854;R-MMU-72203	Metabolism of RNA;Processing of Capped Intron-Containing Pre-mRNA	3J895	A:RNA processing and modification	G3UYB5	N6-adenosine-methyltransferase subunit METTL3 OS=Mus musculus OX=10090 GN=Mettl3 PE=1 SV=1	PF05063;; PF05063	MT-A70;;MT-A70	MT-A70 ;;MT-A70	44.25	39.86	37.94	27.28	25.37	28.33	32.26	34.76	34.27
ENSMUSG00000022383	Ppara	peroxisome proliferator activated receptor alpha [Source:MGI Symbol;Acc:MGI:104740]	protein_coding	GO:0032922;; GO:0003700;; GO:0070166;; GO:0005634;; GO:0030154;; GO:0035095;; GO:0001228;; GO:0005654;; GO:0090575;; GO:0003677;; GO:0000981	biological_process;;molecular_function;;biological_process;;cellular_component;;biological_process;;biological_process;;molecular_function;;cellular_component;;cellular_component;;molecular_function;;molecular_function	circadian regulation of gene expression;;transcription factor activity, sequence-specific DNA binding;;enamel mineralization;;nucleus;;cell differentiation;;behavioral response to nicotine;;transcriptional activator activity, RNA polymerase II transcription regulatory region sequence-specific binding;;nucleoplasm;;RNA polymerase II transcription factor complex;;DNA binding;;RNA polymerase II tran…	K07294	NR1C1, PPARA	mmu05160;; mmu04024;; mmu04922;; mmu03320;; mmu04920;; mmu04931;; mmu04932(Non-alcoholic fatty liver disease	Hepatitis C;;cAMP signaling pathway;;Glucagon signaling pathway;;PPAR signaling pathway;;Adipocytokine signaling pathway;;Insulin resistance;;NAFLD)	NP_001106889	peroxisome proliferator-activated receptor alpha [Mus musculus]	R-MMU-4341099	Ppara	R-MMU-597592;R-MMU-3108232;R-MMU-2990846;R-MMU-4090294;R-MMU-392499	Post-translational protein modification;SUMO E3 ligases SUMOylate target proteins;SUMOylation;SUMOylation of intracellular receptors;Metabolism of proteins	3J76M	K:Transcription	P23204	Peroxisome proliferator-activated receptor alpha OS=Mus musculus OX=10090 GN=Ppara PE=1 SV=2	PF00104;; PF00105(zf-C4:Zinc finger, C4 type	Hormone_recep;;-	Ligand-binding domain of nuclear hormone receptor;;wo domains)	1.49	1.77	1.53	1.12	0.6	0.71	1.45	1.64	1.51
ENSMUSG00000022462	Slc38a2	solute carrier family 38, member 2 [Source:MGI Symbol;Acc:MGI:1915010]	protein_coding	GO:0005886;; GO:0030424;; GO:0005887;; GO:0006868;; GO:0015293;; GO:0007565;; GO:0003333;; GO:0006865;; GO:0006814;; GO:0021987;; GO:0005903;; GO:0030425;; GO:0071260;; GO:0034198;; GO:0031460;; GO:0042383;; GO:0032328;; GO:0015186;; GO:0043025;; GO:0015171	cellular_component;;cellular_component;;cellular_component;;biological_process;;molecular_function;;biological_process;;biological_process;;biological_process;;biological_process;;biological_process;;cellular_component;;cellular_component;;biological_process;;biological_process;;biological_process;;cellular_component;;biological_process;;molecular_function;;cellular_component;;molecular_function	plasma membrane;;axon;;integral component of plasma membrane;;glutamine transport;;symporter activity;;female pregnancy;;amino acid transmembrane transport;;amino acid transport;;sodium ion transport;;cerebral cortex development;;brush border;;dendrite;;cellular response to mechanical stimulus;;cellular response to amino acid starvation;;glycine betaine transport;;sarcolemma;;alanine transport;;L…	K14207	SLC38A2, SNAT2	mmu04724;; mmu04727;; mmu04974	Glutamatergic synapse;;GABAergic synapse;;Protein digestion and absorption	NP_780330	sodium-coupled neutral amino acid transporter 2 isoform 1 [Mus musculus]	R-MMU-352093	Slc38a2	R-MMU-425393;R-MMU-112310;R-MMU-112316;R-MMU-112315;R-MMU-425407;R-MMU-210500;R-MMU-352230;R-MMU-382551	Transport of inorganic cations/anions and amino acids/oligopeptides;Neurotransmitter release cycle;Neuronal System;Transmission across Chemical Synapses;SLC-mediated transmembrane transport;Glutamate Neurotransmitter Release Cycle;Amino acid transport across the plasma membrane;Transport of small molecules	3JB39	E:Amino acid transport and metabolism	Q8CFE6	Sodium-coupled neutral amino acid transporter 2 OS=Mus musculus OX=10090 GN=Slc38a2 PE=1 SV=1	PF01490	Aa_trans	Transmembrane amino acid transporter protein	259.25	192.38	208.1	445.16	335.9	360.05	186.66	235.55	211.16
ENSMUSG00000022479	Vdr	vitamin D (1,25-dihydroxyvitamin D3) receptor [Source:MGI Symbol;Acc:MGI:103076]	protein_coding	GO:0038023;; GO:0007595;; GO:0060558;; GO:0030154;; GO:0097190;; GO:0001501;; GO:0090575;; GO:0010628;; GO:0008270;; GO:0003677;; GO:0070644;; GO:0007275;; GO:0004879;; GO:0043565;; GO:0000902;; GO:0000122;; GO:0038186;; GO:0038183;; GO:0005654;; GO:0045618;; GO:0048471;; GO:0016363;; GO:0000981;; GO:0008285;; GO:0009887;; GO:0060058;; GO:0030315;; GO:0006874;; GO:0008134;; GO:0006816;; GO:003037…	molecular_function;;biological_process;;biological_process;;biological_process;;biological_process;;biological_process;;cellular_component;;biological_process;;molecular_function;;molecular_function;;molecular_function;;biological_process;;molecular_function;;molecular_function;;biological_process;;biological_process;;molecular_function;;biological_process;;cellular_component;;biological_process;…	signaling receptor activity;;lactation;;regulation of calcidiol 1-monooxygenase activity;;cell differentiation;;apoptotic signaling pathway;;skeletal system development;;RNA polymerase II transcription factor complex;;positive regulation of gene expression;;zinc ion binding;;DNA binding;;vitamin D response element binding;;multicellular organism development;;RNA polymerase II transcription factor…	K08539	VDR, NR1I1	mmu04978;; mmu04928;; mmu04961;; mmu05152	Mineral absorption;;Parathyroid hormone synthesis, secretion and action;;Endocrine and other factor-regulated calcium reabsorption;;Tuberculosis	NP_033530	vitamin D3 receptor [Mus musculus]	R-MMU-4546376;;R-MMU-375512	polySUMO2-VDR;;VDR	R-MMU-597592;R-MMU-556833;R-MMU-1430728;R-MMU-2990846;R-MMU-8957322;R-MMU-4090294;R-MMU-3108232;R-MMU-196791;R-MMU-392499;R-MMU-597592;R-MMU-212436;R-MMU-74160;R-MMU-556833;R-MMU-73857;R-MMU-1430728;R-MMU-2990846;R-MMU-8957322;R-MMU-4090294;R-MMU-383280;R-MMU-3108232;R-MMU-196791;R-MMU-392499	Post-translational protein modification;Metabolism of lipids;Metabolism;SUMOylation;Metabolism of steroids;SUMOylation of intracellular receptors;SUMO E3 ligases SUMOylate target proteins;Vitamin D (calciferol) metabolism;Metabolism of proteins;Post-translational protein modification;Generic Transcription Pathway;Gene expression (Transcription);Metabolism of lipids;RNA Polymerase II Transcription…	3J4N8	K:Transcription	P48281	Vitamin D3 receptor OS=Mus musculus OX=10090 GN=Vdr PE=1 SV=2	PF00104;; PF00105(zf-C4:Zinc finger, C4 type	Hormone_recep;;-	Ligand-binding domain of nuclear hormone receptor;;wo domains)	8.42	8.31	10.53	3.78	3.06	3.06	9.18	11.94	11.9
ENSMUSG00000022556	Hsf1	heat shock factor 1 [Source:MGI Symbol;Acc:MGI:96238]	protein_coding	GO:0005737;; GO:1904385;; GO:0071230;; GO:0003700;; GO:0005813;; GO:0005829;; GO:0003677;; GO:0071276;; GO:0031490;; GO:0034622;; GO:0003682;; GO:0000777	cellular_component;;biological_process;;biological_process;;molecular_function;;cellular_component;;cellular_component;;molecular_function;;biological_process;;molecular_function;;biological_process;;molecular_function;;cellular_component	cytoplasm;;cellular response to angiotensin;;cellular response to amino acid stimulus;;transcription factor activity, sequence-specific DNA binding;;centrosome;;cytosol;;DNA binding;;cellular response to cadmium ion;;chromatin DNA binding;;cellular macromolecular complex assembly;;chromatin binding;;condensed chromosome kinetochore	K09414	HSF1	mmu05134	Legionellosis	NP_001318082	heat shock factor protein 1 isoform gammabeta [Mus musculus]	R-MMU-4793929;;R-MMU-5097238;;R-MMU-5082361;;R-MMU-4793906;;R-MMU-4793916;;R-MMU-4793922;;R-MMU-4793927;;R-MMU-3371452;;R-MMU-5082355;;R-MMU-3371416;;R-MMU-5082385	phospho-Hsf1;;Hsf1;;phospho-Hsf1;;phospho-Hsf1;;Hsf1;;phospho-Hsf1;;phospho-Hsf1;;Hsf1;;phospho-Hsf1;;Hsf1;;Hsf1	R-MMU-3371556;R-MMU-2262752;R-MMU-3371453;R-MMU-8953897;R-MMU-3371556;R-MMU-3371568;R-MMU-3371453;R-MMU-3371571;R-MMU-8953897;R-MMU-2262752;R-MMU-2262752;R-MMU-8953897;R-MMU-3371556;R-MMU-3371571;R-MMU-3371556;R-MMU-2262752;R-MMU-3371453;R-MMU-8953897;R-MMU-3371511;R-MMU-2262752;R-MMU-3371556;R-MMU-8953897;R-MMU-3371556;R-MMU-2262752;R-MMU-3371453;R-MMU-8953897;R-MMU-3371556;R-MMU-2262752;R-MMU-3…	Cellular response to heat stress;Cellular responses to stress;Regulation of HSF1-mediated heat shock response;Cellular responses to stimuli;Cellular response to heat stress;Attenuation phase;Regulation of HSF1-mediated heat shock response;HSF1-dependent transactivation;Cellular responses to stimuli;Cellular responses to stress;Cellular responses to stress;Cellular responses to stimuli;Cellular re…	3JD1H	K:Transcription	P38532	Heat shock factor protein 1 OS=Mus musculus OX=10090 GN=Hsf1 PE=1 SV=2	PF06546;; PF00447	Vert_HS_TF;;HSF_DNA-bind	Vertebrate heat shock transcription factor;;HSF-type DNA-binding	65.03	63.56	58.82	55.59	46.79	49.25	54.75	65.48	63.14
ENSMUSG00000022613	Miox	myo-inositol oxygenase [Source:MGI Symbol;Acc:MGI:1891725]	protein_coding	GO:0004033(molecular_function:aldo-keto reductase ;; GO:0005737;; GO:0050661;; GO:0019310;; GO:0016234;; GO:0016701;; GO:0008199;; GO:0016651(molecular_function:oxidoreductase activity, acting on NAD;; GO:0050113;; GO:0016491	-;;cellular_component;;molecular_function;;biological_process;;cellular_component;;molecular_function;;molecular_function;;-;;molecular_function;;molecular_function	ADP) activity;;cytoplasm;;NADP binding;;inositol catabolic process;;inclusion body;;oxidoreductase activity, acting on single donors with incorporation of molecular oxygen;;ferric iron binding;;)H;;inositol oxygenase activity;;oxidoreductase activity	K00469	MIOX	mmu00053;; mmu00562	Ascorbate and aldarate metabolism;;Inositol phosphate metabolism	NP_064361	inositol oxygenase [Mus musculus]	R-MMU-5678323	MIOX	R-MMU-1483249;R-MMU-1855183;R-MMU-1430728	Inositol phosphate metabolism;Synthesis of IP2, IP, and Ins in the cytosol;Metabolism	3J9Y5	S:Function unknown	Q9QXN5	Inositol oxygenase OS=Mus musculus OX=10090 GN=Miox PE=1 SV=2	PF05153	MIOX	Myo-inositol oxygenase	0	0	0	0	0	0	0	0	0
ENSMUSG00000022797	Tfrc	transferrin receptor [Source:MGI Symbol;Acc:MGI:98822]	protein_coding	GO:0009897;; GO:0016020;; GO:0055038;; GO:0055037;; GO:0035690;; GO:0006826;; GO:0005905;; GO:1990712;; GO:0010008;; GO:0005737;; GO:0045780;; GO:1990830;; GO:0070062;; GO:0030544;; GO:0031410;; GO:0005634;; GO:0051087;; GO:0005739;; GO:0045830;; GO:0003725;; GO:0004998;; GO:0048471;; GO:0042802;; GO:0042803;; GO:0006879;; GO:0030890;; GO:0042470;; GO:0009986;; GO:0030316;; GO:0042102;; GO:000588…	cellular_component;;cellular_component;;cellular_component;;cellular_component;;biological_process;;biological_process;;cellular_component;;cellular_component;;cellular_component;;cellular_component;;biological_process;;biological_process;;cellular_component;;molecular_function;;cellular_component;;cellular_component;;molecular_function;;cellular_component;;biological_process;;molecular_function;…	external side of plasma membrane;;membrane;;recycling endosome membrane;;recycling endosome;;cellular response to drug;;iron ion transport;;clathrin-coated pit;;HFE-transferrin receptor complex;;endosome membrane;;cytoplasm;;positive regulation of bone resorption;;cellular response to leukemia inhibitory factor;;extracellular exosome;;Hsp70 protein binding;;cytoplasmic vesicle;;nucleus;;chaperone…	K06503	TFRC, CD71	mmu04145;; mmu04216;; mmu04144;; mmu04066;; mmu04640	Phagosome;;Ferroptosis;;Endocytosis;;HIF-1 signaling pathway;;Hematopoietic cell lineage	NP_001344227	transferrin receptor protein 1 [Mus musculus]	R-MMU-434196;;R-MMU-8961829;;R-MMU-8869124;;R-MMU-434330;;R-MMU-917983	Tfrc;;Tfrc;;Tfrc;;Tfrc;;Tfrc	R-MMU-5653656;R-MMU-199991;R-MMU-199992;R-MMU-432722;R-MMU-917937;R-MMU-917977;R-MMU-382551;R-MMU-5653656;R-MMU-8856828;R-MMU-199991;R-MMU-5653656;R-MMU-199991;R-MMU-199992;R-MMU-432722;R-MMU-8856825;R-MMU-8856828;R-MMU-9013106;R-MMU-194315;R-MMU-9013149;R-MMU-9012999;R-MMU-5653656;R-MMU-9716542;R-MMU-9013026;R-MMU-382551;R-MMU-199991;R-MMU-9013423;R-MMU-9013404;R-MMU-9013407;R-MMU-9013406;R-MMU-…	Vesicle-mediated transport;Membrane Trafficking;trans-Golgi Network Vesicle Budding;Golgi Associated Vesicle Biogenesis;Iron uptake and transport;Transferrin endocytosis and recycling;Transport of small molecules;Vesicle-mediated transport;Clathrin-mediated endocytosis;Membrane Trafficking;Vesicle-mediated transport;Membrane Trafficking;trans-Golgi Network Vesicle Budding;Golgi Associated Vesicle…	3J44B;; 3J44B	O:Posttranslational modification, protein turnover, chaperones;;P:Inorganic ion transport and metabolism	Q62351	Transferrin receptor protein 1 OS=Mus musculus OX=10090 GN=Tfrc PE=1 SV=1	PF02225;; PF04253;; PF04389	PA;;TFR_dimer;;Peptidase_M28	PA domain;;Transferrin receptor-like dimerisation domain;;Peptidase family M28	43.1	26.79	28.06	153.32	137.19	153.75	90.66	78.88	76.79
ENSMUSG00000022812	Gsk3b	glycogen synthase kinase 3 beta [Source:MGI Symbol;Acc:MGI:1861437]	protein_coding	GO:0034452;; GO:0009887;; GO:0070840;; GO:0005813;; GO:0044297;; GO:0008013;; GO:0030424;; GO:0060070;; GO:0030877;; GO:0046849;; GO:0007409;; GO:0005524	molecular_function;;biological_process;;molecular_function;;cellular_component;;cellular_component;;molecular_function;;cellular_component;;biological_process;;cellular_component;;biological_process;;biological_process;;molecular_function	dynactin binding;;animal organ morphogenesis;;dynein complex binding;;centrosome;;cell body;;beta-catenin binding;;axon;;canonical Wnt signaling pathway;;beta-catenin destruction complex;;bone remodeling;;axonogenesis;;ATP binding	K03083	GSK3B	mmu04657;; mmu05020;; mmu04550;; mmu05200;; mmu05224;; mmu05225;; mmu04390;; mmu04062;; mmu05226;; mmu04660;; mmu04662;; mmu04310;; mmu05135;; mmu04360;; mmu05010;; mmu04012;; mmu04510;; mmu04722;; mmu05213;; mmu04728;; mmu05210;; mmu05217;; mmu05215;; mmu04935;; mmu04934;; mmu04931;; mmu04932(Non-alcoholic fatty liver disease ;; mmu04917;; mmu04916;; mmu05167;; mmu05160;; mmu05163;; mmu05162;; m…	IL-17 signaling pathway;;Prion diseases;;Signaling pathways regulating pluripotency of stem cells;;Pathways in cancer;;Breast cancer;;Hepatocellular carcinoma;;Hippo signaling pathway;;Chemokine signaling pathway;;Gastric cancer;;T cell receptor signaling pathway;;B cell receptor signaling pathway;;Wnt signaling pathway;;Yersinia infection;;Axon guidance;;Alzheimer disease;;ErbB signaling pathway…	NP_062801.1	glycogen synthase kinase-3 beta isoform 1 [Mus musculus]	R-MMU-2997551	GSK3B	R-MMU-3371556;R-MMU-196299;R-MMU-4641262;R-MMU-5610785;R-MMU-3371453;R-MMU-5358351;R-MMU-9675108;R-MMU-1266738;R-MMU-195721;R-MMU-8953897;R-MMU-399956;R-MMU-201681;R-MMU-2262752;R-MMU-422475;R-MMU-195253;R-MMU-373755;R-MMU-5610787;R-MMU-162582	Cellular response to heat stress;Beta-catenin phosphorylation cascade;Disassembly of the destruction complex and recruitment of AXIN to the membrane;GLI3 is processed to GLI3R by the proteasome;Regulation of HSF1-mediated heat shock response;Signaling by Hedgehog;Nervous system development;Developmental Biology;Signaling by WNT;Cellular responses to stimuli;CRMPs in Sema3A signaling;TCF dependent…	3JCEJ	T:Signal transduction mechanisms	Q9WV60	Glycogen synthase kinase-3 beta OS=Mus musculus OX=10090 GN=Gsk3b PE=1 SV=2	PF00069;; PF07714;; PF03109;; PF14531	Pkinase;;PK_Tyr_Ser-Thr;;ABC1;;Kinase-like	Protein kinase domain;;Protein tyrosine and serine/threonine kinase;;ABC1 atypical kinase-like domain;;Kinase-like	47.54	39.92	43	78.14	57.36	63.06	37.82	43.65	39.72
ENSMUSG00000022878	Adipoq	adiponectin, C1Q and collagen domain containing [Source:MGI Symbol;Acc:MGI:106675]	protein_coding	GO:0005179;; GO:0005581;; GO:0071944;; GO:0009986;; GO:0071320;; GO:0033691;; GO:0050873;; GO:0035690;; GO:0071872;; GO:0005783;; GO:0042802;; GO:0042803	molecular_function;;cellular_component;;cellular_component;;cellular_component;;biological_process;;molecular_function;;biological_process;;biological_process;;biological_process;;cellular_component;;molecular_function;;molecular_function	hormone activity;;collagen trimer;;cell periphery;;cell surface;;cellular response to cAMP;;sialic acid binding;;brown fat cell differentiation;;cellular response to drug;;cellular response to epinephrine stimulus;;endoplasmic reticulum;;identical protein binding;;protein homodimerization activity	K07296	ADIPOQ, ACDC	mmu04152;; mmu04211;; mmu03320;; mmu04920;; mmu04930;; mmu04932(Non-alcoholic fatty liver disease	AMPK signaling pathway;;Longevity regulating pathway;;PPAR signaling pathway;;Adipocytokine signaling pathway;;Type II diabetes mellitus;;NAFLD)	NP_033735	adiponectin precursor [Mus musculus]	R-MMU-1183052	Adipoq	R-MMU-163685;R-MMU-163680;R-MMU-1430728	Integration of energy metabolism;AMPK inhibits chREBP transcriptional activation activity;Metabolism	3J4MY	W:Extracellular structures	Q60994	Adiponectin OS=Mus musculus OX=10090 GN=Adipoq PE=1 SV=2	PF00386;; PF01391(Collagen:Collagen triple helix repeat	C1q;;-	C1q domain;;0 copies)	0	0	0	0	0	0	0	0	0
ENSMUSG00000022892	App	amyloid beta (A4) precursor protein [Source:MGI Symbol;Acc:MGI:88059]	protein_coding	GO:0045177;; GO:0070851;; GO:0009986;; GO:0048143;; GO:0002265;; GO:0019899;; GO:0008201;; GO:0097449;; GO:0003677;; GO:1990000;; GO:0030424;; GO:0008344	cellular_component;;molecular_function;;cellular_component;;biological_process;;biological_process;;molecular_function;;molecular_function;;cellular_component;;molecular_function;;biological_process;;cellular_component;;biological_process	apical part of cell;;growth factor receptor binding;;cell surface;;astrocyte activation;;astrocyte activation involved in immune response;;enzyme binding;;heparin binding;;astrocyte projection;;DNA binding;;amyloid fibril formation;;axon;;adult locomotory behavior	K04520	APP	mmu04726;; mmu05010	Serotonergic synapse;;Alzheimer disease	NP_001185752	amyloid-beta A4 protein isoform 1 precursor [Mus musculus]	R-MMU-5229136;;R-MMU-49335;;R-MMU-139835;;R-MMU-879340;;R-MMU-976740;;R-MMU-8957012;;R-MMU-8956696;;R-MMU-9617603;;R-MMU-5229077	APP(18-770);;APP(18-770);;APP(18-770);;APP(672-713);;APP(672-711);;phospho-p-APP;;APP;;APP-C99;;APP(18-770)	R-MMU-5653656;R-MMU-199991;R-MMU-199992;R-MMU-432720;R-MMU-76002;R-MMU-114608;R-MMU-109582;R-MMU-76005;R-MMU-76002;R-MMU-114608;R-MMU-109582;R-MMU-76005;R-MMU-166016;R-MMU-3000178;R-MMU-1474244;R-MMU-168164;R-MMU-446652;R-MMU-372790;R-MMU-168142;R-MMU-168928;R-MMU-418594;R-MMU-937061;R-MMU-168138;R-MMU-975138;R-MMU-975871;R-MMU-168188;R-MMU-168249;R-MMU-168181;R-MMU-975155;R-MMU-373076;R-MMU-1661…	Vesicle-mediated transport;Membrane Trafficking;trans-Golgi Network Vesicle Budding;Lysosome Vesicle Biogenesis;Platelet activation, signaling and aggregation;Platelet degranulation ;Hemostasis;Response to elevated platelet cytosolic Ca2+;Platelet activation, signaling and aggregation;Platelet degranulation ;Hemostasis;Response to elevated platelet cytosolic Ca2+;Toll Like Receptor 4 (TLR4) Casca…	3J3Q5	T:Signal transduction mechanisms	P12023	Amyloid-beta A4 protein OS=Mus musculus OX=10090 GN=App PE=1 SV=3	PF12925;; PF00014;; PF03494(Beta-APP:Beta-amyloid peptide ;; PF12924;; PF02177;; PF10515	APP_E2;;Kunitz_BPTI;;-;;APP_Cu_bd;;APP_N;;APP_amyloid	E2 domain of amyloid precursor protein;;Kunitz/Bovine pancreatic trypsin inhibitor domain;;eta-APP);;Copper-binding of amyloid precursor, CuBD;;Amyloid A4 N-terminal heparin-binding;;Beta-amyloid precursor protein C-terminus	212.04	191.54	195.53	187.4	152.4	156.72	217.07	229.13	229.83
ENSMUSG00000024140	Epas1	endothelial PAS domain protein 1 [Source:MGI Symbol;Acc:MGI:109169]	protein_coding	GO:0030324;; GO:0030154;; GO:0048469;; GO:0055072;; GO:0003677;; GO:0001525;; GO:0007005;; GO:0042421;; GO:0005737;; GO:0043565;; GO:0001666;; GO:0000122;; GO:0005634;; GO:0043619;; GO:0002027;; GO:0043129;; GO:0071456;; GO:0000981;; GO:0016607;; GO:0030218;; GO:0008134;; GO:0007601;; GO:0035035;; GO:0048625;; GO:0042415;; GO:0001892;; GO:0006979;; GO:0120162;; GO:0003700;; GO:0050897;; GO:000122…	biological_process;;biological_process;;biological_process;;biological_process;;molecular_function;;biological_process;;biological_process;;biological_process;;cellular_component;;molecular_function;;biological_process;;biological_process;;cellular_component;;biological_process;;biological_process;;biological_process;;biological_process;;molecular_function;;cellular_component;;biological_process;…	lung development;;cell differentiation;;cell maturation;;iron ion homeostasis;;DNA binding;;angiogenesis;;mitochondrion organization;;norepinephrine biosynthetic process;;cytoplasm;;sequence-specific DNA binding;;response to hypoxia;;negative regulation of transcription from RNA polymerase II promoter;;nucleus;;regulation of transcription from RNA polymerase II promoter in response to oxidative s…	K09095	HIF2A, EPAS1	mmu05200;; mmu05211	Pathways in cancer;;Renal cell carcinoma	NP_034267	endothelial PAS domain-containing protein 1 [Mus musculus]	R-MMU-1234151;;R-MMU-452560;;R-MMU-1234149;;R-MMU-1234119;;R-MMU-1234112	Epas1;;Epas1;;Epas1;;Epas1;;Epas1	R-MMU-1234174;R-MMU-1234176;R-MMU-2262752;R-MMU-8953897;R-MMU-1234174;R-MMU-2262752;R-MMU-1234158;R-MMU-8953897;R-MMU-1234174;R-MMU-597592;R-MMU-1234176;R-MMU-8953897;R-MMU-8951664;R-MMU-2262752;R-MMU-392499;R-MMU-1234174;R-MMU-2262752;R-MMU-1234158;R-MMU-8953897;R-MMU-1234174;R-MMU-2262752;R-MMU-8953897	Cellular response to hypoxia;Oxygen-dependent proline hydroxylation of Hypoxia-inducible Factor Alpha;Cellular responses to stress;Cellular responses to stimuli;Cellular response to hypoxia;Cellular responses to stress;Regulation of gene expression by Hypoxia-inducible Factor;Cellular responses to stimuli;Cellular response to hypoxia;Post-translational protein modification;Oxygen-dependent prolin…	3JFSF	K:Transcription	P97481	Endothelial PAS domain-containing protein 1 OS=Mus musculus OX=10090 GN=Epas1 PE=1 SV=2	PF00989;; PF11413;; PF08447;; PF08778;; PF14598;; PF13426;; PF08448	PAS;;HIF-1;;PAS_3;;HIF-1a_CTAD;;PAS_11;;PAS_9;;PAS_4	PAS fold;;Hypoxia-inducible factor-1;;PAS fold;;HIF-1 alpha C terminal transactivation domain;;PAS domain;;PAS domain;;PAS fold	11.69	10.1	13.66	5.09	3.65	3.64	10.58	12.91	13.23
ENSMUSG00000024327	Slc39a7	solute carrier family 39 (zinc transporter), member 7 [Source:MGI Symbol;Acc:MGI:95909]	protein_coding	GO:0005794;; GO:0005783;; GO:0016021;; GO:0006882;; GO:0005789;; GO:0005654;; GO:0071577;; GO:0005385	cellular_component;;cellular_component;;cellular_component;;biological_process;;cellular_component;;cellular_component;;biological_process;;molecular_function	Golgi apparatus;;endoplasmic reticulum;;integral component of membrane;;cellular zinc ion homeostasis;;endoplasmic reticulum membrane;;nucleoplasm;;zinc II ion transmembrane transport;;zinc ion transmembrane transporter activity	K14713	SLC39A7, KE4, ZIP7	mmu05010;; mmu05012	Alzheimer disease;;Parkinson disease	NP_032228	zinc transporter SLC39A7 precursor [Mus musculus]	R-MMU-442363	Slc39a7	R-MMU-442380;R-MMU-425410;R-MMU-435354;R-MMU-425407;R-MMU-425366;R-MMU-382551	Zinc influx into cells by the SLC39 gene family;Metal ion SLC transporters;Zinc transporters;SLC-mediated transmembrane transport;Transport of bile salts and organic acids, metal ions and amine compounds;Transport of small molecules	3J1K0	P:Inorganic ion transport and metabolism	Q31125	Zinc transporter SLC39A7 OS=Mus musculus OX=10090 GN=Slc39a7 PE=1 SV=2	PF02535	Zip	ZIP Zinc transporter	203.66	189.02	211.08	194.59	146.47	174.8	182.95	211.17	195.64
ENSMUSG00000024349	Sting1	stimulator of interferon response cGAMP interactor 1 [Source:MGI Symbol;Acc:MGI:1919762]	protein_coding	GO:0032608;; GO:0016239;; GO:0005783;; GO:0035438;; GO:0005886;; GO:0031323;; GO:0005776;; GO:0035458;; GO:0005737;; GO:0032092;; GO:0039528;; GO:0005777;; GO:0050727;; GO:0000045;; GO:0005741;; GO:0048471;; GO:0045087;; GO:0042802;; GO:0042803;; GO:0005794;; GO:0061709;; GO:0008134;; GO:0019901;; GO:0032481;; GO:0061507;; GO:1990701(cellular_component:integral component of endoplasmic reticulum-…	biological_process;;biological_process;;cellular_component;;molecular_function;;cellular_component;;biological_process;;cellular_component;;biological_process;;cellular_component;;biological_process;;biological_process;;cellular_component;;biological_process;;biological_process;;cellular_component;;cellular_component;;biological_process;;molecular_function;;molecular_function;;cellular_component;…	interferon-beta production;;positive regulation of macroautophagy;;endoplasmic reticulum;;cyclic-di-GMP binding;;plasma membrane;;regulation of cellular metabolic process;;autophagosome;;cellular response to interferon-beta;;cytoplasm;;positive regulation of protein binding;;cytoplasmic pattern recognition receptor signaling pathway in response to virus;;peroxisome;;regulation of inflammatory res…	K12654	TMEM173, MITA	mmu05170;; mmu05163;; mmu04621;; mmu04623;; mmu04622;; mmu05168	Human immunodeficiency virus 1 infection;;Human cytomegalovirus infection;;NOD-like receptor signaling pathway;;Cytosolic DNA-sensing pathway;;RIG-I-like receptor signaling pathway;;Herpes simplex virus 1 infection	XP_017173483	stimulator of interferon genes protein isoform X1 [Mus musculus]	R-MMU-3134805;;R-MMU-1834940;;R-MMU-6804815;;R-MMU-3248021;;R-MMU-6804798	K63polyUb-STING;;STING;;TMEM173;;K63polyUb-STING;;TMEM173	R-MMU-168249;R-MMU-1834941;R-MMU-168256;R-MMU-1834949;R-MMU-3134975;R-MMU-168249;R-MMU-1834941;R-MMU-168256;R-MMU-1834949;R-MMU-3134975;R-MMU-168249;R-MMU-6798695;R-MMU-168256;R-MMU-1834949;R-MMU-168256;R-MMU-168249;R-MMU-1834941;R-MMU-3249367;R-MMU-3270619;R-MMU-3134975;R-MMU-168249;R-MMU-6798695;R-MMU-168256	Innate Immune System;STING mediated induction of host immune responses;Immune System;Cytosolic sensors of pathogen-associated DNA ;Regulation of innate immune responses to cytosolic DNA;Innate Immune System;STING mediated induction of host immune responses;Immune System;Cytosolic sensors of pathogen-associated DNA ;Regulation of innate immune responses to cytosolic DNA;Innate Immune System;Neutro…	3J5B2	S:Function unknown	Q3TBT3	Stimulator of interferon genes protein OS=Mus musculus OX=10090 GN=Sting1 PE=1 SV=2	PF15009	TMEM173	Transmembrane protein 173	81.03	102.55	84.01	51.71	45.95	48.97	76.7	93.25	83.55
ENSMUSG00000024411	Aqp4	aquaporin 4 [Source:MGI Symbol;Acc:MGI:107387]	protein_coding	GO:0016021;; GO:0015267	cellular_component;;molecular_function	integral component of membrane;;channel activity	K09866	AQP4	mmu04962;; mmu04976	Vasopressin-regulated water reabsorption;;Bile secretion	NP_001304658.1	aquaporin-4 isoform M1x [Mus musculus]	R-MMU-431733	Aqp4	R-MMU-432047;R-MMU-445717;R-MMU-432040;R-MMU-382551	Passive transport by Aquaporins;Aquaporin-mediated transport;Vasopressin regulates renal water homeostasis via Aquaporins;Transport of small molecules	3J73D;; 3JQ3I	G:Carbohydrate transport and metabolism;;G:Carbohydrate transport and metabolism	Q50H70	Aquaporin 4 M23A isoform OS=Mus musculus OX=10090 GN=Aqp4 PE=2 SV=1	PF00230	MIP	Major intrinsic protein	0	0	0	0	0	0	0	0	0
ENSMUSG00000024556	Me2	malic enzyme 2, NAD(+)-dependent, mitochondrial [Source:MGI Symbol;Acc:MGI:2147351]	protein_coding	GO:0008948;; GO:0004473(molecular_function:malate dehydrogenase (decarboxylating) ;; GO:0051287;; GO:0004471(molecular_function:malate dehydrogenase (decarboxylating) ;; GO:0004470;; GO:0005739;; GO:1902031;; GO:0005759;; GO:0046872;; GO:0006090;; GO:0006108	molecular_function;;-;;molecular_function;;-;;molecular_function;;cellular_component;;biological_process;;cellular_component;;molecular_function;;biological_process;;biological_process	oxaloacetate decarboxylase activity;;ADP+) activity;;NAD binding;;AD+) activity;;malic enzyme activity;;mitochondrion;;regulation of NADP metabolic process;;mitochondrial matrix;;metal ion binding;;pyruvate metabolic process;;malate metabolic process	K00027	ME2, sfcA, maeA	mmu00620	Pyruvate metabolism	XP_006525559	NAD-dependent malic enzyme, mitochondrial isoform X1 [Mus musculus]	R-MMU-9012080	ME2	R-MMU-71403;R-MMU-71406;R-MMU-1428517;R-MMU-1430728	Citric acid cycle (TCA cycle);Pyruvate metabolism and Citric Acid (TCA) cycle;The citric acid (TCA) cycle and respiratory electron transport;Metabolism	3JDI2	C:Energy production and conversion	Q99KE1	NAD-dependent malic enzyme, mitochondrial OS=Mus musculus OX=10090 GN=Me2 PE=1 SV=1	PF00390;; PF03949	malic;;Malic_M	Malic enzyme, N-terminal domain;;Malic enzyme, NAD binding domain	24.02	29.67	30.53	54.46	49.75	49.97	32.58	29.09	30.48
ENSMUSG00000024661	Fth1	ferritin heavy polypeptide 1 [Source:MGI Symbol;Acc:MGI:95588]	protein_coding	GO:0005737;; GO:0008285;; GO:0071682;; GO:0048147;; GO:0004322;; GO:0006880;; GO:0005739;; GO:0008198;; GO:0008199;; GO:0005576;; GO:0006826;; GO:0006955;; GO:0005506;; GO:0044754;; GO:0042802	cellular_component;;biological_process;;cellular_component;;biological_process;;molecular_function;;biological_process;;cellular_component;;molecular_function;;molecular_function;;cellular_component;;biological_process;;biological_process;;molecular_function;;cellular_component;;molecular_function	cytoplasm;;negative regulation of cell proliferation;;endocytic vesicle lumen;;negative regulation of fibroblast proliferation;;ferroxidase activity;;intracellular sequestering of iron ion;;mitochondrion;;ferrous iron binding;;ferric iron binding;;extracellular region;;iron ion transport;;immune response;;iron ion binding;;autolysosome;;identical protein binding	K00522	FTH1	mmu04978;; mmu04216;; mmu04217	Mineral absorption;;Ferroptosis;;Necroptosis	NP_034369	ferritin heavy chain [Mus musculus]	R-MMU-2187212;;R-MMU-434212;;R-MMU-6801531;;R-MMU-6801508	FTH1;;FTH1;;FTH1;;FTH1	R-MMU-168249;R-MMU-6798695;R-MMU-168256;R-MMU-199991;R-MMU-199992;R-MMU-432722;R-MMU-5653656;R-MMU-917937;R-MMU-382551;R-MMU-168249;R-MMU-6798695;R-MMU-168256;R-MMU-168249;R-MMU-6798695;R-MMU-168256	Innate Immune System;Neutrophil degranulation;Immune System;Membrane Trafficking;trans-Golgi Network Vesicle Budding;Golgi Associated Vesicle Biogenesis;Vesicle-mediated transport;Iron uptake and transport;Transport of small molecules;Innate Immune System;Neutrophil degranulation;Immune System;Innate Immune System;Neutrophil degranulation;Immune System	3J5FJ	P:Inorganic ion transport and metabolism	P09528	Ferritin heavy chain OS=Mus musculus OX=10090 GN=Fth1 PE=1 SV=2	PF00210	Ferritin	Ferritin-like domain	9147.05	10395.7	8842.83	10705.26	9475.45	9088.82	7542.24	7430.36	6950.7
ENSMUSG00000024807	Syvn1	synovial apoptosis inhibitor 1, synoviolin [Source:MGI Symbol;Acc:MGI:1921376]	protein_coding	GO:0005654;; GO:1990381;; GO:0005790;; GO:0051117;; GO:0016021;; GO:0051087;; GO:0030970;; GO:0051082;; GO:1902236;; GO:0050821;; GO:0036513;; GO:0030433;; GO:0000839;; GO:0070936;; GO:0061630;; GO:0018279	cellular_component;;molecular_function;;cellular_component;;molecular_function;;cellular_component;;molecular_function;;biological_process;;molecular_function;;biological_process;;biological_process;;cellular_component;;biological_process;;cellular_component;;biological_process;;molecular_function;;biological_process	nucleoplasm;;ubiquitin-specific protease binding;;smooth endoplasmic reticulum;;ATPase binding;;integral component of membrane;;chaperone binding;;retrograde protein transport, ER to cytosol;;unfolded protein binding;;negative regulation of endoplasmic reticulum stress-induced intrinsic apoptotic signaling pathway;;protein stabilization;;Derlin-1 retrotranslocation complex;;ER-associated ubiquiti…	K10601	SYVN1, HRD1	mmu04141;; mmu04120	Protein processing in endoplasmic reticulum;;Ubiquitin mediated proteolysis	NP_083045	E3 ubiquitin-protein ligase synoviolin precursor [Mus musculus]	R-MMU-535496	SYVN1(1-617)	R-MMU-5358346;R-MMU-5358351;R-MMU-162582	Hedgehog ligand biogenesis;Signaling by Hedgehog;Signal Transduction	3JCX8	O:Posttranslational modification, protein turnover, chaperones	A0A0R4J1R1	RING-type E3 ubiquitin transferase OS=Mus musculus OX=10090 GN=Syvn1 PE=1 SV=1	PF13639;; PF12678;; PF00097(zf-C3HC4:Zinc finger, C3HC4 type ;; PF13923(zf-C3HC4_2:Zinc finger, C3HC4 type ;; PF13445;; PF13920(zf-C3HC4_3:Zinc finger, C3HC4 type ;; PF17120;; PF14634;; PF17123	zf-RING_2;;zf-rbx1;;-;;-;;zf-RING_UBOX;;-;;zf-RING_16;;zf-RING_5;;zf-RING_11	Ring finger domain;;RING-H2 zinc finger domain;;ING finger);;ING finger);;RING-type zinc-finger;;ING finger);;RING/Ubox like zinc-binding domain;;zinc-RING finger domain;;RING-like zinc finger	30.46	33.26	33.92	13.59	10.07	13.42	38.73	38.68	37.01
ENSMUSG00000024810	Il33	interleukin 33 [Source:MGI Symbol;Acc:MGI:1924375]	protein_coding	GO:0005125;; GO:0032436;; GO:0097191;; GO:0010628;; GO:0032689;; GO:0051024;; GO:0051025;; GO:0061518;; GO:0030133;; GO:0002282;; GO:0002281;; GO:0005615;; GO:0005634;; GO:0002686;; GO:0005694;; GO:0002826;; GO:0090197;; GO:0002830;; GO:0043032;; GO:0050729;; GO:0051607;; GO:0045944;; GO:0032753;; GO:0032736;; GO:0032755;; GO:0032754	molecular_function;;biological_process;;biological_process;;biological_process;;biological_process;;biological_process;;biological_process;;biological_process;;cellular_component;;biological_process;;biological_process;;cellular_component;;cellular_component;;biological_process;;cellular_component;;biological_process;;biological_process;;biological_process;;biological_process;;biological_process;…	cytokine activity;;positive regulation of proteasomal ubiquitin-dependent protein catabolic process;;extrinsic apoptotic signaling pathway;;positive regulation of gene expression;;negative regulation of interferon-gamma production;;positive regulation of immunoglobulin secretion;;negative regulation of immunoglobulin secretion;;microglial cell proliferation;;transport vesicle;;microglial cell act…	K12967	IL33	mmu05164;; mmu04623;; mmu04060;; mmu04217	Influenza A;;Cytosolic DNA-sensing pathway;;Cytokine-cytokine receptor interaction;;Necroptosis	NP_598536	interleukin-33 [Mus musculus]	R-MMU-6783057;;R-MMU-448567;;R-MMU-6783145	Il33;;Il33;;Il33	R-MMU-5689880;R-MMU-597592;R-MMU-5688426;R-MMU-392499;R-MMU-1257604;R-MMU-9014843;R-MMU-168256;R-MMU-446652;R-MMU-6811558;R-MMU-1280215;R-MMU-199418;R-MMU-9006925;R-MMU-449147;R-MMU-162582;R-MMU-5689880;R-MMU-597592;R-MMU-5688426;R-MMU-392499	Ub-specific processing proteases;Post-translational protein modification;Deubiquitination;Metabolism of proteins;PIP3 activates AKT signaling;Interleukin-33 signaling;Immune System;Interleukin-1 family signaling;PI5P, PP2A and IER3 Regulate PI3K/AKT Signaling;Cytokine Signaling in Immune system;Negative regulation of the PI3K/AKT network;Intracellular signaling by second messengers;Signaling by I…	3JBTS	K:Transcription	Q8BVZ5	Interleukin-33 OS=Mus musculus OX=10090 GN=Il33 PE=1 SV=1	PF15095	IL33	Interleukin 33	10.28	12.23	13.79	3.06	3.75	2.74	13.79	10.28	10.33
ENSMUSG00000024887	Asah2	N-acylsphingosine amidohydrolase 2 [Source:MGI Symbol;Acc:MGI:1859310]	protein_coding	GO:2001234;; GO:0017040;; GO:0005901;; GO:0008270;; GO:0044241;; GO:0046513;; GO:0007346;; GO:0070062;; GO:0016020;; GO:0005739;; GO:0010033;; GO:0005509;; GO:0102121;; GO:0005794;; GO:0006915;; GO:0005887;; GO:0005886;; GO:0042759;; GO:0071633;; GO:0005615;; GO:0000139;; GO:0071345;; GO:0070774;; GO:0005576;; GO:0046514;; GO:0046512;; GO:0006672;; GO:0006670	biological_process;;molecular_function;;cellular_component;;molecular_function;;biological_process;;biological_process;;biological_process;;cellular_component;;cellular_component;;cellular_component;;biological_process;;molecular_function;;molecular_function;;cellular_component;;biological_process;;cellular_component;;cellular_component;;biological_process;;molecular_function;;cellular_component;…	negative regulation of apoptotic signaling pathway;;ceramidase activity;;caveola;;zinc ion binding;;lipid digestion;;ceramide biosynthetic process;;regulation of mitotic cell cycle;;extracellular exosome;;membrane;;mitochondrion;;response to organic substance;;calcium ion binding;;ceramidase activity;;Golgi apparatus;;apoptotic process;;integral component of plasma membrane;;plasma membrane;;long…	K12349	ASAH2	mmu04071;; mmu00600	Sphingolipid signaling pathway;;Sphingolipid metabolism	XP_011245588.1	-	R-MMU-1606594	ASAH2	R-MMU-556833;R-MMU-1660662;R-MMU-428157;R-MMU-1430728	Metabolism of lipids;Glycosphingolipid metabolism;Sphingolipid metabolism;Metabolism	3J3XR	T:Signal transduction mechanisms	Q9JHE3	Neutral ceramidase OS=Mus musculus OX=10090 GN=Asah2 PE=1 SV=1	PF17048;; PF04734	Ceramidse_alk_C;;Ceramidase_alk	Neutral/alkaline non-lysosomal ceramidase, C-terminal;;Neutral/alkaline non-lysosomal ceramidase, N-terminal	8.09	6.7	8.09	4.8	4.24	4.01	8.74	7.43	6.67
ENSMUSG00000024927	Rela	v-rel reticuloendotheliosis viral oncogene homolog A (avian) [Source:MGI Symbol;Acc:MGI:103290]	protein_coding	GO:0005737;; GO:0009887;; GO:0098978;; GO:0007568;; GO:0033613;; GO:0071159;; GO:0005829;; GO:0071532;; GO:1904385;; GO:0006117;; GO:0042805;; GO:0003682	cellular_component;;biological_process;;cellular_component;;biological_process;;molecular_function;;cellular_component;;cellular_component;;molecular_function;;biological_process;;biological_process;;molecular_function;;molecular_function	cytoplasm;;animal organ morphogenesis;;glutamatergic synapse;;aging;;activating transcription factor binding;;NF-kappaB complex;;cytosol;;ankyrin repeat binding;;cellular response to angiotensin;;acetaldehyde metabolic process;;actinin binding;;chromatin binding	K04735	RELA	mmu04211;; mmu04622;; mmu05200;; mmu05321(Inflammatory bowel disease ;; mmu05203;; mmu05222;; mmu05220;; mmu05221;; mmu04014;; mmu04920;; mmu05140;; mmu04926;; mmu05170;; mmu04660;; mmu04662;; mmu04621;; mmu04620;; mmu04623;; mmu04024;; mmu04625;; mmu04668;; mmu05152;; mmu04062;; mmu05134;; mmu05135;; mmu04210;; mmu05133;; mmu04064;; mmu05132;; mmu04218;; mmu05202;; mmu04066;; mmu04917;; mmu05235…	Longevity regulating pathway;;RIG-I-like receptor signaling pathway;;Pathways in cancer;;IBD);;Viral carcinogenesis;;Small cell lung cancer;;Chronic myeloid leukemia;;Acute myeloid leukemia;;Ras signaling pathway;;Adipocytokine signaling pathway;;Leishmaniasis;;Relaxin signaling pathway;;Human immunodeficiency virus 1 infection;;T cell receptor signaling pathway;;B cell receptor signaling pathway…	XP_006531757	transcription factor p65 isoform X1 [Mus musculus]	R-MMU-168172;;R-MMU-8865233;;R-MMU-5660642;;R-MMU-4755466;;R-MMU-177676;;R-MMU-5624468	Rela;;Rela;;phospho-Rela;;Rela;;Rela;;phospho-Rela	R-MMU-166016;R-MMU-1834949;R-MMU-983705;R-MMU-202403;R-MMU-168164;R-MMU-446652;R-MMU-168898;R-MMU-168142;R-MMU-1606322;R-MMU-168928;R-MMU-2454202;R-MMU-193704;R-MMU-209560;R-MMU-937061;R-MMU-168138;R-MMU-975138;R-MMU-975871;R-MMU-1169091;R-MMU-168188;R-MMU-168249;R-MMU-2871837;R-MMU-168181;R-MMU-975155;R-MMU-166166;R-MMU-168176;R-MMU-193692;R-MMU-1280218;R-MMU-1810476;R-MMU-1280215;R-MMU-168179;R…	Toll Like Receptor 4 (TLR4) Cascade;Cytosolic sensors of pathogen-associated DNA ;Signaling by the B Cell Receptor (BCR);TCR signaling;Toll Like Receptor 3 (TLR3) Cascade;Interleukin-1 family signaling;Toll-like Receptor Cascades;Toll Like Receptor 10 (TLR10) Cascade;ZBP1(DAI) mediated induction of type I IFNs;DDX58/IFIH1-mediated induction of interferon-alpha/beta;Fc epsilon receptor (FCERI) sig…	3JFD0	K:Transcription	Q04207	Transcription factor p65 OS=Mus musculus OX=10090 GN=Rela PE=1 SV=1	PF00554;; PF16179	RHD_DNA_bind;;RHD_dimer	Rel homology DNA-binding domain;;Rel homology dimerisation domain	110.66	106.82	99.94	136.32	111.88	120.61	108.27	118.37	124.78
ENSMUSG00000024935	Slc1a1	solute carrier family 1 (neuronal/epithelial high affinity glutamate transporter, system Xag), member 1 [Source:MGI Symbol;Acc:MGI:105083]	protein_coding	GO:0055038;; GO:0015813;; GO:0098712;; GO:1903712;; GO:0016595;; GO:0051938;; GO:0042883;; GO:0016020;; GO:0051260;; GO:0010460;; GO:0046872;; GO:0015108;; GO:0031901;; GO:0016324;; GO:1902476;; GO:0005313;; GO:0005314;; GO:0033229;; GO:0005887;; GO:0005886;; GO:0070779;; GO:0015501;; GO:0140009	cellular_component;;biological_process;;biological_process;;biological_process;;molecular_function;;biological_process;;biological_process;;cellular_component;;biological_process;;biological_process;;molecular_function;;molecular_function;;cellular_component;;cellular_component;;biological_process;;molecular_function;;molecular_function;;molecular_function;;cellular_component;;cellular_component;…	recycling endosome membrane;;L-glutamate transport;;L-glutamate import across plasma membrane;;cysteine transmembrane transport;;glutamate binding;;L-glutamate import;;cysteine transport;;membrane;;protein homooligomerization;;positive regulation of heart rate;;metal ion binding;;chloride transmembrane transporter activity;;early endosome membrane;;apical plasma membrane;;chloride transmembrane t…	K05612	SLC1A1, EAAT3	mmu04724;; mmu04721;; mmu04974	Glutamatergic synapse;;Synaptic vesicle cycle;;Protein digestion and absorption	NP_033225	excitatory amino acid transporter 3 [Mus musculus]	R-MMU-210414	SLC1A1	R-MMU-425393;R-MMU-112310;R-MMU-112316;R-MMU-112315;R-MMU-425407;R-MMU-210500;R-MMU-382551	Transport of inorganic cations/anions and amino acids/oligopeptides;Neurotransmitter release cycle;Neuronal System;Transmission across Chemical Synapses;SLC-mediated transmembrane transport;Glutamate Neurotransmitter Release Cycle;Transport of small molecules	3JAZY	E:Amino acid transport and metabolism	P51906	Excitatory amino acid transporter 3 OS=Mus musculus OX=10090 GN=Slc1a1 PE=1 SV=2	PF00375	SDF:Sodium	dicarboxylate symporter family	1.02	1.02	0.92	0.85	0.43	0.94	1.47	2.04	1.29
ENSMUSG00000025040	Fundc1	FUN14 domain containing 1 [Source:MGI Symbol;Acc:MGI:1919268]	protein_coding	GO:0005741;; GO:0010243;; GO:0001666;; GO:0031307;; GO:0000422	cellular_component;;biological_process;;biological_process;;cellular_component;;biological_process	mitochondrial outer membrane;;response to organonitrogen compound;;response to hypoxia;;integral component of mitochondrial outer membrane;;mitophagy	K17986	FUNDC1	mmu04137	Mitophagy - animal	NP_082334	FUN14 domain-containing protein 1 isoform 1 [Mus musculus]	R-MMU-8934915;;R-MMU-8934922;;R-MMU-8948140;;R-MMU-8934910	phospho-Fundc1;;Fundc1;;phospho-Fundc1;;phospho-Fundc1	R-MMU-9663891;R-MMU-8934903;R-MMU-9612973;R-MMU-5205647;R-MMU-1632852;R-MMU-9663891;R-MMU-8934903;R-MMU-9612973;R-MMU-5205647;R-MMU-1632852;R-MMU-9663891;R-MMU-8934903;R-MMU-9612973;R-MMU-5205647;R-MMU-1632852;R-MMU-9663891;R-MMU-8934903;R-MMU-9612973;R-MMU-5205647;R-MMU-1632852	Selective autophagy;Receptor Mediated Mitophagy;Autophagy;Mitophagy;Macroautophagy;Selective autophagy;Receptor Mediated Mitophagy;Autophagy;Mitophagy;Macroautophagy;Selective autophagy;Receptor Mediated Mitophagy;Autophagy;Mitophagy;Macroautophagy;Selective autophagy;Receptor Mediated Mitophagy;Autophagy;Mitophagy;Macroautophagy	3JCTK	S:Function unknown	Q9DB70	FUN14 domain-containing protein 1 OS=Mus musculus OX=10090 GN=Fundc1 PE=1 SV=1	PF04930	FUN14	FUN14 family	14.78	13.07	15.27	11.17	9.5	9.71	16.17	17.97	15.84
ENSMUSG00000025105	Bnc1	basonuclin 1 [Source:MGI Symbol;Acc:MGI:1097164]	protein_coding	GO:0005654;; GO:0003676	cellular_component;;molecular_function	nucleoplasm;;nucleic acid binding	K24146	BNC	------	------	NP_031588	zinc finger protein basonuclin-1 [Mus musculus]	------		------	------	3J51D	S:Function unknown	F8VPY0	Zinc finger protein basonuclin-1 OS=Mus musculus OX=10090 GN=Bnc1 PE=4 SV=1	PF12874;; PF13894;; PF00096;; PF12171	zf-met;;zf-C2H2_4;;zf-C2H2;;zf-C2H2_jaz	Zinc-finger of C2H2 type;;C2H2-type zinc finger;;Zinc finger, C2H2 type;;Zinc-finger double-stranded RNA-binding	0	0	0.02	0	0	0.01	0	0	0
ENSMUSG00000025138	Sirt7	sirtuin 7 [Source:MGI Symbol;Acc:MGI:2385849]	protein_coding	GO:0005737;; GO:0046872;; GO:0005724;; GO:0005731;; GO:0000122;; GO:0004407;; GO:0097372(molecular_function:NAD-dependent histone deacetylase activity ;; GO:0005730;; GO:0009303;; GO:0070403;; GO:0003682;; GO:0007072;; GO:0005634;; GO:0070932	cellular_component;;molecular_function;;cellular_component;;cellular_component;;biological_process;;molecular_function;;-;;cellular_component;;biological_process;;molecular_function;;molecular_function;;biological_process;;cellular_component;;biological_process	cytoplasm;;metal ion binding;;nuclear telomeric heterochromatin;;nucleolus organizer region;;negative regulation of transcription from RNA polymerase II promoter;;histone deacetylase activity;;3-K18 specific);;nucleolus;;rRNA transcription;;NAD+ binding;;chromatin binding;;positive regulation of transcription involved in exit from mitosis;;nucleus;;histone H3 deacetylation	K11417	SIRT7, SIR2L7	mmu00760	Nicotinate and nicotinamide metabolism	NP_694696	NAD-dependent protein deacetylase sirtuin-7 isoform 1 [Mus musculus]	------		------	------	3J3E0	K:Transcription	Q8BKJ9	NAD-dependent protein deacetylase sirtuin-7 OS=Mus musculus OX=10090 GN=Sirt7 PE=1 SV=2	PF02146	SIR2	Sir2 family	40.43	39.41	42.49	18.37	16.07	22.26	38.51	43.98	35.61
ENSMUSG00000025283	Sat1	spermidine/spermine N1-acetyl transferase 1 [Source:MGI Symbol;Acc:MGI:98233]	protein_coding	GO:0042127;; GO:0006598;; GO:0032918;; GO:0008080;; GO:0009447;; GO:0006595;; GO:0019809;; GO:0005829;; GO:0004145;; GO:0001525;; GO:0046208;; GO:0042802	biological_process;;biological_process;;biological_process;;molecular_function;;biological_process;;biological_process;;molecular_function;;cellular_component;;molecular_function;;biological_process;;biological_process;;molecular_function	regulation of cell proliferation;;polyamine catabolic process;;spermidine acetylation;;N-acetyltransferase activity;;putrescine catabolic process;;polyamine metabolic process;;spermidine binding;;cytosol;;diamine N-acetyltransferase activity;;angiogenesis;;spermine catabolic process;;identical protein binding	K00657	speG, SAT	mmu04216;; mmu00330	Ferroptosis;;Arginine and proline metabolism	NP_033147.1	diamine acetyltransferase 1 isoform 1 [Mus musculus]	R-MMU-351236	SAT1	R-MMU-351202;R-MMU-351200;R-MMU-71291;R-MMU-1430728	Metabolism of polyamines;Interconversion of polyamines;Metabolism of amino acids and derivatives;Metabolism	3J9IU	E:Amino acid transport and metabolism	P48026	Diamine acetyltransferase 1 OS=Mus musculus OX=10090 GN=Sat1 PE=1 SV=1	PF00583(Acetyltransf_1:Acetyltransferase	-	NAT) family	224.27	185.3	172.09	241.08	237.85	255.98	113.71	105.16	97.65
ENSMUSG00000025486	Sirt3	sirtuin 3 [Source:MGI Symbol;Acc:MGI:1927665]	protein_coding	GO:0043565;; GO:0009060;; GO:0017136;; GO:0034983;; GO:0008270;; GO:0070403;; GO:0005759;; GO:0032991	molecular_function;;biological_process;;molecular_function;;biological_process;;molecular_function;;molecular_function;;cellular_component;;cellular_component	sequence-specific DNA binding;;aerobic respiration;;NAD-dependent histone deacetylase activity;;peptidyl-lysine deacetylation;;zinc ion binding;;NAD+ binding;;mitochondrial matrix;;macromolecular complex	K11413	SIRT3, SIR2L3	mmu05230;; mmu00760	Central carbon metabolism in cancer;;Nicotinate and nicotinamide metabolism	NP_001171275.1	NAD-dependent protein deacetylase sirtuin-3 isoform 3 [Mus musculus]	R-MMU-1605416;;R-MMU-9622879	SIRT3(?-399);;SIRT3	R-MMU-2151201;R-MMU-1852241;R-MMU-1592230;R-MMU-212436;R-MMU-74160;R-MMU-9614085;R-MMU-73857;R-MMU-9617629	Transcriptional activation of mitochondrial biogenesis;Organelle biogenesis and maintenance;Mitochondrial biogenesis;Generic Transcription Pathway;Gene expression (Transcription);FOXO-mediated transcription;RNA Polymerase II Transcription;Regulation of FOXO transcriptional activity by acetylation	3JDUV;; 3JDUV	B:Chromatin structure and dynamics;;K:Transcription	Q4FJK3	NAD-dependent protein deacetylase OS=Mus musculus OX=10090 GN=Sirt3 PE=2 SV=1	PF02146	SIR2	Sir2 family	18.2	14.84	13.59	11.88	9.7	11.97	15.29	17.64	14.49
ENSMUSG00000025612	Bach1	BTB and CNC homology 1, basic leucine zipper transcription factor 1 [Source:MGI Symbol;Acc:MGI:894680]	protein_coding	GO:0001227;; GO:0006281;; GO:0003700;; GO:0005634;; GO:0000122;; GO:0001228;; GO:0000083;; GO:0006355;; GO:0045944;; GO:0003677;; GO:0000117;; GO:0061418;; GO:0000980	molecular_function;;biological_process;;molecular_function;;cellular_component;;biological_process;;molecular_function;;biological_process;;biological_process;;biological_process;;molecular_function;;biological_process;;biological_process;;molecular_function	transcriptional repressor activity, RNA polymerase II transcription regulatory region sequence-specific binding;;DNA repair;;transcription factor activity, sequence-specific DNA binding;;nucleus;;negative regulation of transcription from RNA polymerase II promoter;;transcriptional activator activity, RNA polymerase II transcription regulatory region sequence-specific binding;;regulation of transc…	K09042	BACH	------	------	XP_006522942	transcription regulator protein BACH1 isoform X1 [Mus musculus]	R-MMU-9707688;;R-MMU-9708429;;R-MMU-9762202;;R-MMU-9708486;;R-MMU-9762206	Bach1;;Bach1;;phospho-Bach1;;Bach1;;phospho-Bach1	R-MMU-9755511;R-MMU-9711123;R-MMU-8953897;R-MMU-9708530;R-MMU-2262752;R-MMU-9707616;R-MMU-9755511;R-MMU-9711123;R-MMU-8953897;R-MMU-9708530;R-MMU-2262752;R-MMU-9707616;R-MMU-9708530;R-MMU-2262752;R-MMU-9755511;R-MMU-9711123;R-MMU-8953897;R-MMU-9708530;R-MMU-2262752;R-MMU-9755511;R-MMU-9711123;R-MMU-8953897;R-MMU-9708530;R-MMU-2262752;R-MMU-9755511;R-MMU-9711123;R-MMU-8953897	KEAP1-NFE2L2 pathway;Cellular response to chemical stress;Cellular responses to stimuli;Regulation of BACH1 activity;Cellular responses to stress;Heme signaling;KEAP1-NFE2L2 pathway;Cellular response to chemical stress;Cellular responses to stimuli;Regulation of BACH1 activity;Cellular responses to stress;Heme signaling;Regulation of BACH1 activity;Cellular responses to stress;KEAP1-NFE2L2 pathwa…	3JAMJ	K:Transcription	P97302	Transcription regulator protein BACH1 OS=Mus musculus OX=10090 GN=Bach1 PE=1 SV=1	PF00651;; PF03131;; PF00170;; PF07716	BTB;;bZIP_Maf;;bZIP_1;;bZIP_2	BTB/POZ domain;;bZIP Maf transcription factor;;bZIP transcription factor;;Basic region leucine zipper	33.49	24.86	33.77	38.54	19.9	23.61	22.73	28.59	25.84
ENSMUSG00000025701	Alox5	arachidonate 5-lipoxygenase [Source:MGI Symbol;Acc:MGI:87999]	protein_coding	GO:0005737;; GO:0005654;; GO:0045907;; GO:0004051;; GO:0002540;; GO:0005829;; GO:0005635;; GO:0031965;; GO:0005634;; GO:0030425;; GO:0006691;; GO:1904960;; GO:0042383;; GO:0006954;; GO:0019233;; GO:0002526;; GO:0005506;; GO:0016363;; GO:0005641;; GO:0019370	cellular_component;;cellular_component;;biological_process;;molecular_function;;biological_process;;cellular_component;;cellular_component;;cellular_component;;cellular_component;;cellular_component;;biological_process;;biological_process;;cellular_component;;biological_process;;biological_process;;biological_process;;molecular_function;;cellular_component;;cellular_component;;biological_process	cytoplasm;;nucleoplasm;;positive regulation of vasoconstriction;;arachidonate 5-lipoxygenase activity;;leukotriene production involved in inflammatory response;;cytosol;;nuclear envelope;;nuclear membrane;;nucleus;;dendrite;;leukotriene metabolic process;;positive regulation of cytochrome-c oxidase activity;;sarcolemma;;inflammatory response;;sensory perception of pain;;acute inflammatory respons…	K00461	ALOX5	mmu04664;; mmu04726;; mmu04913;; mmu05145;; mmu00590	Fc epsilon RI signaling pathway;;Serotonergic synapse;;Ovarian steroidogenesis;;Toxoplasmosis;;Arachidonic acid metabolism	NP_033792	arachidonate 5-lipoxygenase [Mus musculus]	R-MMU-6806468;;R-MMU-265276;;R-MMU-2318765;;R-MMU-6801306;;R-MMU-6801302;;R-MMU-429010	ALOX5;;phospho-p-S272-ALOX5;;phospho-p-S272-ALOX5;;ALOX5;;ALOX5;;ALOX5	R-MMU-168249;R-MMU-6798695;R-MMU-168256;R-MMU-556833;R-MMU-2142691;R-MMU-2142753;R-MMU-8978868;R-MMU-1430728;R-MMU-556833;R-MMU-9018678;R-MMU-8978868;R-MMU-1430728;R-MMU-2142753;R-MMU-2142688;R-MMU-2142700;R-MMU-2142691;R-MMU-168249;R-MMU-6798695;R-MMU-168256;R-MMU-168249;R-MMU-6798695;R-MMU-168256;R-MMU-556833;R-MMU-9018682;R-MMU-9018683;R-MMU-9018679;R-MMU-9018678;R-MMU-9018677;R-MMU-9018676;R-…	Innate Immune System;Neutrophil degranulation;Immune System;Metabolism of lipids;Synthesis of Leukotrienes (LT) and Eoxins (EX);Arachidonic acid metabolism;Fatty acid metabolism;Metabolism;Metabolism of lipids;Biosynthesis of specialized proresolving mediators (SPMs);Fatty acid metabolism;Metabolism;Arachidonic acid metabolism;Synthesis of 5-eicosatetraenoic acids;Synthesis of Lipoxins (LX);Synth…	3J7D6	C:Energy production and conversion	P48999	Polyunsaturated fatty acid 5-lipoxygenase OS=Mus musculus OX=10090 GN=Alox5 PE=1 SV=3	PF01477;; PF00305	PLAT;;Lipoxygenase	PLAT/LH2 domain;;Lipoxygenase	0.11	0	0.11	0	0.09	0.04	0	0	0.12
ENSMUSG00000025958	Creb1	cAMP responsive element binding protein 1 [Source:MGI Symbol;Acc:MGI:88494]	protein_coding	GO:0071398;; GO:0007568;; GO:0001228;; GO:0030424;; GO:0000785;; GO:1990589;; GO:0007409;; GO:0003677;; GO:0005759;; GO:0071363;; GO:0035497;; GO:1990763	biological_process;;biological_process;;molecular_function;;cellular_component;;cellular_component;;cellular_component;;biological_process;;molecular_function;;cellular_component;;biological_process;;molecular_function;;molecular_function	cellular response to fatty acid;;aging;;transcriptional activator activity, RNA polymerase II transcription regulatory region sequence-specific binding;;axon;;chromatin;;ATF4-CREB1 transcription factor complex;;axonogenesis;;DNA binding;;mitochondrial matrix;;cellular response to growth factor stimulus;;cAMP response element binding;;arrestin family protein binding	K05870	CREB1	mmu04151;; mmu05020;; mmu05203;; mmu04022;; mmu04928;; mmu04922;; mmu04926;; mmu04927;; mmu04924;; mmu04925;; mmu04024;; mmu04962;; mmu04668;; mmu05152;; mmu04211;; mmu05016;; mmu04725;; mmu05034;; mmu05031;; mmu05030;; mmu04911;; mmu04728;; mmu04915;; mmu05215;; mmu04935;; mmu04934;; mmu04931;; mmu05165;; mmu04916;; mmu05167;; mmu05166;; mmu05161;; mmu04380;; mmu05163;; mmu04918;; mmu04261;; mmu…	PI3K-Akt signaling pathway;;Prion diseases;;Viral carcinogenesis;;cGMP-PKG signaling pathway;;Parathyroid hormone synthesis, secretion and action;;Glucagon signaling pathway;;Relaxin signaling pathway;;Cortisol synthesis and secretion;;Renin secretion;;Aldosterone synthesis and secretion;;cAMP signaling pathway;;Vasopressin-regulated water reabsorption;;TNF signaling pathway;;Tuberculosis;;Longev…	XP_017169569.1	cyclic AMP-responsive element-binding protein 1 isoform X1 [Mus musculus]	------		------	------	3J3FI	K:Transcription	Q01147	Cyclic AMP-responsive element-binding protein 1 OS=Mus musculus OX=10090 GN=Creb1 PE=1 SV=1	PF00170;; PF02173;; PF07716	bZIP_1;;pKID;;bZIP_2	bZIP transcription factor;;pKID domain;;Basic region leucine zipper	18.46	14.7	14.39	28.01	24.43	30.91	16.79	17.82	19.89
ENSMUSG00000026069	Il1rl1	interleukin 1 receptor-like 1 [Source:MGI Symbol;Acc:MGI:98427]	protein_coding	GO:0002113;; GO:0050729;; GO:0016021;; GO:0009897;; GO:0002114;; GO:0008285;; GO:0002826;; GO:0043032;; GO:0090197;; GO:0016020;; GO:0031012;; GO:0032689;; GO:0004908;; GO:0005615;; GO:0043124;; GO:0009986;; GO:0032754	molecular_function;;biological_process;;cellular_component;;cellular_component;;molecular_function;;biological_process;;biological_process;;biological_process;;biological_process;;cellular_component;;cellular_component;;biological_process;;molecular_function;;cellular_component;;biological_process;;cellular_component;;biological_process	interleukin-33 binding;;positive regulation of inflammatory response;;integral component of membrane;;external side of plasma membrane;;interleukin-33 receptor activity;;negative regulation of cell proliferation;;negative regulation of T-helper 1 type immune response;;positive regulation of macrophage activation;;positive regulation of chemokine secretion;;membrane;;extracellular matrix;;negative…	K05171	IL1RL1, ST2	mmu04060	Cytokine-cytokine receptor interaction	NP_001020773	interleukin-1 receptor-like 1 isoform a precursor [Mus musculus]	R-MMU-197594;;R-MMU-8981971	Il1rl1;;Il1rl1	R-MMU-1257604;R-MMU-9014843;R-MMU-168256;R-MMU-446652;R-MMU-6811558;R-MMU-1280215;R-MMU-199418;R-MMU-9006925;R-MMU-449147;R-MMU-162582;R-MMU-449147;R-MMU-1280215;R-MMU-168256;R-MMU-446652;R-MMU-9014843	PIP3 activates AKT signaling;Interleukin-33 signaling;Immune System;Interleukin-1 family signaling;PI5P, PP2A and IER3 Regulate PI3K/AKT Signaling;Cytokine Signaling in Immune system;Negative regulation of the PI3K/AKT network;Intracellular signaling by second messengers;Signaling by Interleukins;Signal Transduction;Signaling by Interleukins;Cytokine Signaling in Immune system;Immune System;Inter…	3J7KG	T:Signal transduction mechanisms	P14719	Interleukin-1 receptor-like 1 OS=Mus musculus OX=10090 GN=Il1rl1 PE=1 SV=2	PF18452;; PF13895;; PF01582;; PF13927;; PF07679;; PF00047;; PF13676;; PF07686;; PF16681	Ig_6;;Ig_2;;TIR;;Ig_3;;I-set;;ig;;TIR_2;;V-set;;Ig_5	Immunoglobulin domain;;Immunoglobulin domain;;TIR domain;;Immunoglobulin domain;;Immunoglobulin I-set domain;;Immunoglobulin domain;;TIR domain;;Immunoglobulin V-set domain;;Ig-like domain on T-cell surface glycoprotein CD3 epsilon chain	5.21	3.74	5.92	3.21	1.85	2.08	2.69	4.33	2.51
ENSMUSG00000026100	Mstn	myostatin [Source:MGI Symbol;Acc:MGI:95691]	protein_coding	GO:0033673;; GO:0014741;; GO:0005125;; GO:0022602;; GO:0005160;; GO:0048632;; GO:0048468;; GO:0046716;; GO:0051898;; GO:2000818;; GO:0042981;; GO:0043408;; GO:0005737;; GO:0010862;; GO:0008083;; GO:0014839;; GO:0045662;; GO:0042802;; GO:0042803;; GO:0009629;; GO:0014850;; GO:0046627;; GO:0045471;; GO:0014732;; GO:0045893;; GO:0043627;; GO:0009408;; GO:0008201;; GO:0007179;; GO:0005615;; GO:005160…	biological_process;;biological_process;;molecular_function;;biological_process;;molecular_function;;biological_process;;biological_process;;biological_process;;biological_process;;biological_process;;biological_process;;biological_process;;cellular_component;;biological_process;;molecular_function;;biological_process;;biological_process;;molecular_function;;molecular_function;;biological_process;…	negative regulation of kinase activity;;negative regulation of muscle hypertrophy;;cytokine activity;;ovulation cycle process;;transforming growth factor beta receptor binding;;negative regulation of skeletal muscle tissue growth;;cell development;;muscle cell cellular homeostasis;;negative regulation of protein kinase B signaling;;negative regulation of myoblast proliferation;;regulation of apop…	K05497	MSTN, GDF8	mmu04060	Cytokine-cytokine receptor interaction	NP_034964	growth/differentiation factor 8 preproprotein [Mus musculus]	------		------	------	3J9VW	T:Signal transduction mechanisms	O08689	Growth/differentiation factor 8 OS=Mus musculus OX=10090 GN=Mstn PE=1 SV=1	PF00019;; PF00688	TGF_beta;;TGFb_propeptide	Transforming growth factor beta like domain;;TGF-beta propeptide	0	0	0	0	0	0	0	0	0
ENSMUSG00000026104	Stat1	signal transducer and activator of transcription 1 [Source:MGI Symbol;Acc:MGI:103063]	protein_coding	GO:0003700;; GO:0005737;; GO:0005634;; GO:0007165;; GO:0003677	molecular_function;;cellular_component;;cellular_component;;biological_process;;molecular_function	transcription factor activity, sequence-specific DNA binding;;cytoplasm;;nucleus;;signal transduction;;DNA binding	K11220	STAT1	mmu05200;; mmu05321(Inflammatory bowel disease ;; mmu04621;; mmu04620;; mmu04625;; mmu05152;; mmu04062;; mmu04217;; mmu04917;; mmu05235;; mmu05212;; mmu04935;; mmu04658;; mmu04933;; mmu04659;; mmu05165;; mmu05164;; mmu05167;; mmu05161;; mmu05160;; mmu04380;; mmu05162;; mmu05145;; mmu05169;; mmu05168;; mmu04919;; mmu05140;; mmu04630	Pathways in cancer;;IBD);;NOD-like receptor signaling pathway;;Toll-like receptor signaling pathway;;C-type lectin receptor signaling pathway;;Tuberculosis;;Chemokine signaling pathway;;Necroptosis;;Prolactin signaling pathway;;PD-L1 expression and PD-1 checkpoint pathway in cancer;;Pancreatic cancer;;Growth hormone synthesis, secretion and action;;Th1 and Th2 cell differentiation;;AGE-RAGE signa…	NP_001192242	signal transducer and activator of transcription 1 isoform 1 [Mus musculus]	------		------	------	3J51C	K:Transcription	Q8C3V4	Signal transducer and activator of transcription OS=Mus musculus OX=10090 GN=Stat1 PE=1 SV=1	PF02865;; PF00017;; PF01017;; PF02864;; PF12162	STAT_int;;SH2;;STAT_alpha;;STAT_bind;;STAT1_TAZ2bind	STAT protein, protein interaction domain;;SH2 domain;;STAT protein, all-alpha domain;;STAT protein, DNA binding domain;;STAT1 TAZ2 binding domain	85.16	291.36	95.38	71.62	59	67.02	314.57	81.66	73.91
ENSMUSG00000026409	Pfkfb2	6-phosphofructo-2-kinase/fructose-2,6-biphosphatase 2 [Source:MGI Symbol;Acc:MGI:107815]	protein_coding	GO:0032024;; GO:0016310;; GO:0033133;; GO:0003873;; GO:0006090;; GO:0006096;; GO:0005737;; GO:0046835;; GO:0000166;; GO:0005654;; GO:0005524;; GO:0016787;; GO:0016301;; GO:0019901;; GO:0019900;; GO:0008152;; GO:0003824;; GO:0006089;; GO:0009749;; GO:0004331;; GO:0006007;; GO:0006000;; GO:0006003	biological_process;;biological_process;;biological_process;;molecular_function;;biological_process;;biological_process;;cellular_component;;biological_process;;molecular_function;;cellular_component;;molecular_function;;molecular_function;;molecular_function;;molecular_function;;molecular_function;;biological_process;;molecular_function;;biological_process;;biological_process;;molecular_function;…	positive regulation of insulin secretion;;phosphorylation;;positive regulation of glucokinase activity;;6-phosphofructo-2-kinase activity;;pyruvate metabolic process;;glycolytic process;;cytoplasm;;carbohydrate phosphorylation;;nucleotide binding;;nucleoplasm;;ATP binding;;hydrolase activity;;kinase activity;;protein kinase binding;;kinase binding;;metabolic process;;catalytic activity;;lactate m…	K19029	PFKFB2	mmu04152;; mmu00051;; mmu04919	AMPK signaling pathway;;Fructose and mannose metabolism;;Thyroid hormone signaling pathway	XP_021021238.2	6-phosphofructo-2-kinase/fructose-2,6-bisphosphatase 2 isoform X1 [Mus caroli]	R-MMU-71790	PFKFB2	R-MMU-70171;R-MMU-71387;R-MMU-9634600;R-MMU-70326;R-MMU-1430728	Glycolysis;Metabolism of carbohydrates;Regulation of glycolysis by fructose 2,6-bisphosphate metabolism;Glucose metabolism;Metabolism	3J3T9	G:Carbohydrate transport and metabolism	A0A087WRW5	6-phosphofructo-2-kinase/fructose-2,6-bisphosphatase 2 OS=Mus musculus OX=10090 GN=Pfkfb2 PE=1 SV=1	PF00300(His_Phos_1:Histidine phosphatase superfamily ;; PF01591;; PF13671;; PF08433	-;;6PF2K;;AAA_33;;KTI12	ranch 1);;6-phosphofructo-2-kinase;;AAA domain;;Chromatin associated protein KTI12	12.73	8.16	9.85	5.49	4.03	4.5	9.02	10.06	10.34
ENSMUSG00000026456	Cyb5r1	cytochrome b5 reductase 1 [Source:MGI Symbol;Acc:MGI:1919267]	protein_coding	GO:0016126;; GO:0004128(molecular_function:cytochrome-b5 reductase activity, acting on NAD;; GO:0016021;; GO:0005739;; GO:0071949	biological_process;;-;;cellular_component;;cellular_component;;molecular_function	sterol biosynthetic process;;)H;;integral component of membrane;;mitochondrion;;FAD binding	K00326	CYB5R	mmu00520	Amino sugar and nucleotide sugar metabolism	NP_082333	NADH-cytochrome b5 reductase 1 isoform 1 [Mus musculus]	R-MMU-8848891;;R-MMU-6806847;;R-MMU-8848888	CYB5R1;;CYB5R1;;CYB5R1	R-MMU-76002;R-MMU-114608;R-MMU-109582;R-MMU-76005;R-MMU-1480926;R-MMU-1237044;R-MMU-382551;R-MMU-76002;R-MMU-114608;R-MMU-109582;R-MMU-76005	Platelet activation, signaling and aggregation;Platelet degranulation ;Hemostasis;Response to elevated platelet cytosolic Ca2+;O2/CO2 exchange in erythrocytes;Erythrocytes take up carbon dioxide and release oxygen;Transport of small molecules;Platelet activation, signaling and aggregation;Platelet degranulation ;Hemostasis;Response to elevated platelet cytosolic Ca2+	3J5IN;; 3J5IN	C:Energy production and conversion;;H:Coenzyme transport and metabolism	Q9DB73	NADH-cytochrome b5 reductase 1 OS=Mus musculus OX=10090 GN=Cyb5r1 PE=1 SV=1	PF00970;; PF00175;; PF00175;; PF08030	FAD_binding_6;;NAD_binding_1;;NAD_binding_1;;NAD_binding_6	Oxidoreductase FAD-binding domain;;Oxidoreductase NAD-binding domain ;;Oxidoreductase NAD-binding domain;;Ferric reductase NAD binding domain	101.41	84.97	62.67	45.84	46.96	46.04	52.16	63.81	62.62
ENSMUSG00000026628	Atf3	activating transcription factor 3 [Source:MGI Symbol;Acc:MGI:109384]	protein_coding	GO:0003677;; GO:0010628;; GO:0034198;; GO:0006094;; GO:0000122;; GO:0005634;; GO:0035914;; GO:0000976;; GO:0042802;; GO:0042803;; GO:0008284;; GO:1990440;; GO:1903984;; GO:0045892;; GO:1990622;; GO:0044212;; GO:0001227;; GO:0030968;; GO:0003700;; GO:0005730;; GO:0045944;; GO:0000977;; GO:0000978;; GO:0046982;; GO:0070373	molecular_function;;biological_process;;biological_process;;biological_process;;biological_process;;cellular_component;;biological_process;;molecular_function;;molecular_function;;molecular_function;;biological_process;;biological_process;;biological_process;;biological_process;;cellular_component;;molecular_function;;molecular_function;;biological_process;;molecular_function;;cellular_component;…	DNA binding;;positive regulation of gene expression;;cellular response to amino acid starvation;;gluconeogenesis;;negative regulation of transcription from RNA polymerase II promoter;;nucleus;;skeletal muscle cell differentiation;;transcription regulatory region sequence-specific DNA binding;;identical protein binding;;protein homodimerization activity;;positive regulation of cell proliferation;;…	K09032	ATF3, LRF1	------	------	NP_031524	cyclic AMP-dependent transcription factor ATF-3 [Mus musculus]	------		------	------	3JB28	K:Transcription	Q60765	Cyclic AMP-dependent transcription factor ATF-3 OS=Mus musculus OX=10090 GN=Atf3 PE=2 SV=1	PF00170;; PF07716;; PF03131	bZIP_1;;bZIP_2;;bZIP_Maf	bZIP transcription factor;;Basic region leucine zipper;;bZIP Maf transcription factor	114.91	124.13	85.65	385.61	345.64	345.14	66.49	54.7	61.93
ENSMUSG00000026701	Prdx6	peroxiredoxin 6 [Source:MGI Symbol;Acc:MGI:894320]	protein_coding	GO:0045454;; GO:0005623;; GO:0051920	biological_process;;cellular_component;;molecular_function	cell redox homeostasis;;cell;;peroxiredoxin activity	K11188	PRDX6	mmu00480	Glutathione metabolism	NP_031479	peroxiredoxin-6 isoform 1 [Mus musculus]	R-MMU-6798744;;R-MMU-6806198;;R-MMU-3343670	Prdx6;;Prdx6;;Prdx6	R-MMU-168249;R-MMU-6798695;R-MMU-168256;R-MMU-168249;R-MMU-6798695;R-MMU-168256;R-MMU-3299685;R-MMU-2262752;R-MMU-9711123;R-MMU-8953897	Innate Immune System;Neutrophil degranulation;Immune System;Innate Immune System;Neutrophil degranulation;Immune System;Detoxification of Reactive Oxygen Species;Cellular responses to stress;Cellular response to chemical stress;Cellular responses to stimuli	3J4RN	O:Posttranslational modification, protein turnover, chaperones	Q6GT24	Peroxiredoxin-6 OS=Mus musculus OX=10090 GN=Prdx6 PE=1 SV=1	PF10417;; PF00578;; PF08534	1-cysPrx_C;;AhpC-TSA;;Redoxin	C-terminal domain of 1-Cys peroxiredoxin;;AhpC/TSA family;;Redoxin	295.58	249.35	284.43	285.49	270.17	283.63	204.02	246.81	255.8
ENSMUSG00000026820	Ptges2	prostaglandin E synthase 2 [Source:MGI Symbol;Acc:MGI:1917592]	protein_coding	GO:0046903;; GO:0050220;; GO:0016021;; GO:0020037;; GO:0016829;; GO:0005634;; GO:0005739;; GO:0000139;; GO:0001516;; GO:0045893;; GO:0003677;; GO:0045454;; GO:0009055;; GO:0015035;; GO:0005829;; GO:0043295	biological_process;;molecular_function;;cellular_component;;molecular_function;;molecular_function;;cellular_component;;cellular_component;;cellular_component;;biological_process;;biological_process;;molecular_function;;biological_process;;molecular_function;;molecular_function;;cellular_component;;molecular_function	secretion;;prostaglandin-E synthase activity;;integral component of membrane;;heme binding;;lyase activity;;nucleus;;mitochondrion;;Golgi membrane;;prostaglandin biosynthetic process;;positive regulation of transcription, DNA-templated;;DNA binding;;cell redox homeostasis;;electron carrier activity;;protein disulfide oxidoreductase activity;;cytosol;;glutathione binding	K05309	PTGES2	mmu00590	Arachidonic acid metabolism	NP_598544	prostaglandin E synthase 2 [Mus musculus]	R-MMU-6799232;;R-MMU-5423596;;R-MMU-6806185	PTGES2;;PTGES2(88-377);;PTGES2	R-MMU-168249;R-MMU-6798695;R-MMU-168256;R-MMU-2162123;R-MMU-556833;R-MMU-2142753;R-MMU-8978868;R-MMU-1430728;R-MMU-168249;R-MMU-6798695;R-MMU-168256	Innate Immune System;Neutrophil degranulation;Immune System;Synthesis of Prostaglandins (PG) and Thromboxanes (TX);Metabolism of lipids;Arachidonic acid metabolism;Fatty acid metabolism;Metabolism;Innate Immune System;Neutrophil degranulation;Immune System	3J7PQ	O:Posttranslational modification, protein turnover, chaperones	Q8BWM0	Prostaglandin E synthase 2 OS=Mus musculus OX=10090 GN=Ptges2 PE=1 SV=3	PF13417;; PF00462;; PF13409;; PF17172;; PF13410	GST_N_3;;Glutaredoxin;;GST_N_2;;GST_N_4;;GST_C_2	Glutathione S-transferase, N-terminal domain;;Glutaredoxin;;Glutathione S-transferase, N-terminal domain;;Glutathione S-transferase N-terminal domain;;Glutathione S-transferase, C-terminal domain	50.09	53.81	46.39	26.33	29.03	29.09	52.65	58.04	53.16
ENSMUSG00000026822	Lcn2	lipocalin 2 [Source:MGI Symbol;Acc:MGI:96757]	protein_coding	GO:0071222;; GO:0097192;; GO:0010628;; GO:0042742;; GO:0060205;; GO:0010046;; GO:0031346;; GO:0015891;; GO:0005615;; GO:0071356;; GO:0009615;; GO:0009617;; GO:0009635;; GO:0002020;; GO:0005506;; GO:1903981;; GO:0042803;; GO:0070207;; GO:0045087;; GO:0070301;; GO:0036094;; GO:0031669;; GO:0120162;; GO:0071347;; GO:0042493;; GO:0097577;; GO:0005576;; GO:0005829	biological_process;;biological_process;;biological_process;;biological_process;;cellular_component;;biological_process;;biological_process;;biological_process;;cellular_component;;biological_process;;biological_process;;biological_process;;biological_process;;molecular_function;;molecular_function;;molecular_function;;molecular_function;;biological_process;;biological_process;;biological_process;…	cellular response to lipopolysaccharide;;extrinsic apoptotic signaling pathway in absence of ligand;;positive regulation of gene expression;;defense response to bacterium;;cytoplasmic vesicle lumen;;response to mycotoxin;;positive regulation of cell projection organization;;siderophore transport;;extracellular space;;cellular response to tumor necrosis factor;;response to virus;;response to bacte…	K21129	LCN2	mmu04657	IL-17 signaling pathway	XP_029330489.1	neutrophil gelatinase-associated lipocalin isoform X1 [Mus caroli]	R-MMU-5215934;;R-MMU-6799614	LCN2;;LCN2	R-MMU-168256;R-MMU-168249;R-MMU-6798695;R-MMU-6799990;R-MMU-6803157;R-MMU-917937;R-MMU-382551;R-MMU-168249;R-MMU-6798695;R-MMU-168256	Immune System;Innate Immune System;Neutrophil degranulation;Metal sequestration by antimicrobial proteins;Antimicrobial peptides;Iron uptake and transport;Transport of small molecules;Innate Immune System;Neutrophil degranulation;Immune System	3JAP8	S:Function unknown	P11672	Neutrophil gelatinase-associated lipocalin OS=Mus musculus OX=10090 GN=Lcn2 PE=1 SV=1	PF00061	Lipocalin	Lipocalin / cytosolic fatty-acid binding protein family	1385.57	1552.37	905	464.9	337.08	290.42	727.1	495.78	504.4
ENSMUSG00000026864	Hspa5	heat shock protein 5 [Source:MGI Symbol;Acc:MGI:95835]	protein_coding	GO:1990090;; GO:0005788;; GO:0005783;; GO:0071480;; GO:0035437;; GO:0031072;; GO:0034605;; GO:0005886;; GO:0019899;; GO:0005789;; GO:0042220;; GO:0035690;; GO:0034620;; GO:0016887;; GO:0031204;; GO:0034663;; GO:1901998;; GO:0008180;; GO:0005737;; GO:0016020;; GO:0006986;; GO:0005793;; GO:0006983;; GO:0042623;; GO:0043209;; GO:0051085;; GO:0005634;; GO:1904313;; GO:0071353;; GO:0051082;; GO:004306…	biological_process;;cellular_component;;cellular_component;;biological_process;;biological_process;;molecular_function;;biological_process;;cellular_component;;molecular_function;;cellular_component;;biological_process;;biological_process;;biological_process;;molecular_function;;biological_process;;cellular_component;;biological_process;;cellular_component;;cellular_component;;cellular_component;…	cellular response to nerve growth factor stimulus;;endoplasmic reticulum lumen;;endoplasmic reticulum;;cellular response to gamma radiation;;maintenance of protein localization in endoplasmic reticulum;;heat shock protein binding;;cellular response to heat;;plasma membrane;;enzyme binding;;endoplasmic reticulum membrane;;response to cocaine;;cellular response to drug;;cellular response to unfolde…	K09490	HSPA5, BIP	mmu05020;; mmu03060;; mmu04918;; mmu04141;; mmu04612;; mmu05014(Amyotrophic lateral sclerosis ;; mmu05012	Prion diseases;;Protein export;;Thyroid hormone synthesis;;Protein processing in endoplasmic reticulum;;Antigen processing and presentation;;ALS);;Parkinson disease	NP_001156906.1	endoplasmic reticulum chaperone BiP precursor [Mus musculus]	R-MMU-5252115;;R-MMU-5252042;;R-MMU-985498	HSPA5;;HSPA5;;HSPA5	R-MMU-3371556;R-MMU-2262752;R-MMU-3371453;R-MMU-8953897;R-MMU-3371556;R-MMU-2262752;R-MMU-3371453;R-MMU-8953897;R-MMU-983169;R-MMU-168256;R-MMU-1280218;R-MMU-983170	Cellular response to heat stress;Cellular responses to stress;Regulation of HSF1-mediated heat shock response;Cellular responses to stimuli;Cellular response to heat stress;Cellular responses to stress;Regulation of HSF1-mediated heat shock response;Cellular responses to stimuli;Class I MHC mediated antigen processing & presentation;Immune System;Adaptive Immune System;Antigen Presentation: Foldi…	3JA4R	O:Posttranslational modification, protein turnover, chaperones	P20029	Endoplasmic reticulum chaperone BiP OS=Mus musculus OX=10090 GN=Hspa5 PE=1 SV=3	PF00012;; PF06723;; PF14450	HSP70;;MreB_Mbl;;FtsA	Hsp70 protein;;MreB/Mbl protein;;Cell division protein FtsA	410.68	348.22	451.28	396.75	390.12	400.99	469.24	592.51	547.19
ENSMUSG00000027189	Trim44	tripartite motif-containing 44 [Source:MGI Symbol;Acc:MGI:1931835]	protein_coding	GO:0061944;; GO:1901224;; GO:0050821;; GO:0002230;; GO:0045893;; GO:0001961;; GO:0008270	biological_process;;biological_process;;biological_process;;biological_process;;biological_process;;biological_process;;molecular_function	negative regulation of protein K48-linked ubiquitination;;positive regulation of NIK/NF-kappaB signaling;;protein stabilization;;positive regulation of defense response to virus by host;;positive regulation of transcription, DNA-templated;;positive regulation of cytokine-mediated signaling pathway;;zinc ion binding	K12020	TRIM44	------	------	NP_064663	tripartite motif-containing protein 44 [Mus musculus]	------		------	------	3JED3	S:Function unknown	Q4KMS1	Tripartite motif-containing 44 OS=Mus musculus OX=10090 GN=Trim44 PE=1 SV=1	PF00643	zf-B_box	B-box zinc finger	73.07	55.16	60.07	46.27	44.9	39.05	67.66	75.72	76.23
ENSMUSG00000027298	Tyro3	TYRO3 protein tyrosine kinase 3 [Source:MGI Symbol;Acc:MGI:104294]	protein_coding	GO:0034446;; GO:0005789;; GO:0032940;; GO:0043524;; GO:0021885;; GO:0007169;; GO:0060068;; GO:0005634;; GO:0046777;; GO:0050728;; GO:0043548;; GO:0005635;; GO:0004714;; GO:0004713;; GO:0005524;; GO:0006468;; GO:0009986;; GO:0034122;; GO:0007218;; GO:0007283;; GO:0005887;; GO:0043277;; GO:0001779;; GO:0043235;; GO:0051250;; GO:0016055;; GO:0070050;; GO:0042698;; GO:0045824;; GO:0043491;; GO:001714…	biological_process;;cellular_component;;biological_process;;biological_process;;biological_process;;biological_process;;biological_process;;cellular_component;;biological_process;;biological_process;;molecular_function;;cellular_component;;molecular_function;;molecular_function;;molecular_function;;biological_process;;cellular_component;;biological_process;;biological_process;;biological_process;…	substrate adhesion-dependent cell spreading;;endoplasmic reticulum membrane;;secretion by cell;;negative regulation of neuron apoptotic process;;forebrain cell migration;;transmembrane receptor protein tyrosine kinase signaling pathway;;vagina development;;nucleus;;protein autophosphorylation;;negative regulation of inflammatory response;;phosphatidylinositol 3-kinase binding;;nuclear envelope;;t…	K05116	TYRO3, RSE	------	------	NP_062265	tyrosine-protein kinase receptor TYRO3 isoform A precursor [Mus musculus]	------		------	------	3JBSB	T:Signal transduction mechanisms	P55144	Tyrosine-protein kinase receptor TYRO3 OS=Mus musculus OX=10090 GN=Tyro3 PE=1 SV=2	PF07714;; PF00041;; PF07679;; PF00069;; PF13927;; PF13895;; PF00047;; PF07686	PK_Tyr_Ser-Thr;;fn3;;I-set;;Pkinase;;Ig_3;;Ig_2;;ig;;V-set	Protein tyrosine and serine/threonine kinase;;Fibronectin type III domain;;Immunoglobulin I-set domain;;Protein kinase domain;;Immunoglobulin domain;;Immunoglobulin domain;;Immunoglobulin domain;;Immunoglobulin V-set domain	17.65	16.82	22.83	10.47	6.2	7.45	23.75	30.26	27.89
ENSMUSG00000027313	Chac1	ChaC, cation transport regulator 1 [Source:MGI Symbol;Acc:MGI:1916315]	protein_coding	GO:0005737;; GO:0007219;; GO:0070059;; GO:0005829;; GO:0005802;; GO:0045746;; GO:0006986;; GO:0061928;; GO:0006751;; GO:0022008;; GO:0010955;; GO:0005112;; GO:0003839	cellular_component;;biological_process;;biological_process;;cellular_component;;cellular_component;;biological_process;;biological_process;;molecular_function;;biological_process;;biological_process;;biological_process;;molecular_function;;molecular_function	cytoplasm;;Notch signaling pathway;;intrinsic apoptotic signaling pathway in response to endoplasmic reticulum stress;;cytosol;;trans-Golgi network;;negative regulation of Notch signaling pathway;;response to unfolded protein;;glutathione specific gamma-glutamylcyclotransferase activity;;glutathione catabolic process;;neurogenesis;;negative regulation of protein processing;;Notch binding;;gamma-g…	K07232	CHAC, chaC	mmu00480	Glutathione metabolism	NP_081205	glutathione-specific gamma-glutamylcyclotransferase 1 [Mus musculus]	R-MMU-6785941	CHAC1	R-MMU-156590;R-MMU-174403;R-MMU-211859;R-MMU-156580;R-MMU-1430728	Glutathione conjugation;Glutathione synthesis and recycling;Biological oxidations;Phase II - Conjugation of compounds;Metabolism	3J603	P:Inorganic ion transport and metabolism	Q8R3J5	Glutathione-specific gamma-glutamylcyclotransferase 1 OS=Mus musculus OX=10090 GN=Chac1 PE=1 SV=2	PF04752	ChaC	ChaC-like protein	202.7	181.45	73.1	87.12	91.31	97.02	48.5	42.46	46.4
ENSMUSG00000027597	Ahcy	S-adenosylhomocysteine hydrolase [Source:MGI Symbol;Acc:MGI:87968]	protein_coding	GO:0002439;; GO:0042470;; GO:0005829;; GO:0019510;; GO:0030554;; GO:0051287;; GO:0004013;; GO:0005634;; GO:0007584;; GO:0042745;; GO:0033353;; GO:0042802;; GO:0043005;; GO:0005507;; GO:0006730;; GO:0043621	biological_process;;cellular_component;;cellular_component;;biological_process;;molecular_function;;molecular_function;;molecular_function;;cellular_component;;biological_process;;biological_process;;biological_process;;molecular_function;;cellular_component;;molecular_function;;biological_process;;molecular_function	chronic inflammatory response to antigenic stimulus;;melanosome;;cytosol;;S-adenosylhomocysteine catabolic process;;adenyl nucleotide binding;;NAD binding;;adenosylhomocysteinase activity;;nucleus;;response to nutrient;;circadian sleep/wake cycle;;S-adenosylmethionine cycle;;identical protein binding;;neuron projection;;copper ion binding;;one-carbon metabolic process;;protein self-association	K01251	AHCY, ahcY	mmu00270	Cysteine and methionine metabolism	NP_057870	adenosylhomocysteinase [Mus musculus]	R-MMU-174373	AHCY	R-MMU-211859;R-MMU-1430728;R-MMU-1614635;R-MMU-156580;R-MMU-156581;R-MMU-71291	Biological oxidations;Metabolism;Sulfur amino acid metabolism;Phase II - Conjugation of compounds;Methylation;Metabolism of amino acids and derivatives	3J5A4	H:Coenzyme transport and metabolism	P50247	Adenosylhomocysteinase OS=Mus musculus OX=10090 GN=Ahcy PE=1 SV=3	PF00670;; PF05221;; PF02826;; PF07991	AdoHcyase_NAD;;AdoHcyase;;2-Hacid_dh_C;;IlvN	S-adenosyl-L-homocysteine hydrolase, NAD binding domain;;S-adenosyl-L-homocysteine hydrolase;;D-isomer specific 2-hydroxyacid dehydrogenase, NAD binding domain;;Acetohydroxy acid isomeroreductase, NADPH-binding domain	3.56	2.32	5.28	3.11	2.25	2.81	2.87	4.36	2.92
ENSMUSG00000027618	Nfs1	nitrogen fixation gene 1 (S. cerevisiae) [Source:MGI Symbol;Acc:MGI:1316706]	protein_coding	GO:0006777;; GO:0005829;; GO:0018283;; GO:0031071;; GO:0005634;; GO:0005739;; GO:0016226;; GO:0005654;; GO:0030170;; GO:0044571;; GO:0005759;; GO:0046872;; GO:0051536;; GO:0042803	biological_process;;cellular_component;;biological_process;;molecular_function;;cellular_component;;cellular_component;;biological_process;;cellular_component;;molecular_function;;biological_process;;cellular_component;;molecular_function;;molecular_function;;molecular_function	Mo-molybdopterin cofactor biosynthetic process;;cytosol;;iron incorporation into metallo-sulfur cluster;;cysteine desulfurase activity;;nucleus;;mitochondrion;;iron-sulfur cluster assembly;;nucleoplasm;;pyridoxal phosphate binding;;[2Fe-2S] cluster assembly;;mitochondrial matrix;;metal ion binding;;iron-sulfur cluster binding;;protein homodimerization activity	K04487	iscS, NFS1	mmu04122;; mmu00730	Sulfur relay system;;Thiamine metabolism	XP_006498960	cysteine desulfurase, mitochondrial isoform X1 [Mus musculus]	R-MMU-947562;;R-MMU-1362396	PXLP-K258-NFS1-2;;PXLP-K258-NFS1-1	R-MMU-196849;R-MMU-196854;R-MMU-947581;R-MMU-1430728;R-MMU-1362409;R-MMU-1430728	Metabolism of water-soluble vitamins and cofactors;Metabolism of vitamins and cofactors;Molybdenum cofactor biosynthesis;Metabolism;Mitochondrial iron-sulfur cluster biogenesis;Metabolism	3JFBG	E:Amino acid transport and metabolism	Q9Z1J3	Cysteine desulfurase, mitochondrial OS=Mus musculus OX=10090 GN=Nfs1 PE=1 SV=3	PF00266;; PF01212;; PF01041	Aminotran_5;;Beta_elim_lyase;;DegT_DnrJ_EryC1	Aminotransferase class-V;;Beta-eliminating lyase;;DegT/DnrJ/EryC1/StrS aminotransferase family	36.24	34.04	39.2	29.78	20.87	24.35	39.54	41.4	36.33
ENSMUSG00000027712	Anxa5	annexin A5 [Source:MGI Symbol;Acc:MGI:106008]	protein_coding	GO:0017046;; GO:0009897;; GO:0005783;; GO:0008021;; GO:0005544;; GO:0007596;; GO:0051283;; GO:0030425;; GO:0014704;; GO:0072563;; GO:0030018;; GO:0005737;; GO:0005388;; GO:0097066;; GO:0005615;; GO:0005634;; GO:0016020;; GO:0051260;; GO:0008201;; GO:0043065;; GO:0005509;; GO:0043025;; GO:0042383;; GO:0051592;; GO:0030971;; GO:0043204;; GO:0005886;; GO:0042995;; GO:1901317;; GO:0010033;; GO:004367…	molecular_function;;cellular_component;;cellular_component;;cellular_component;;molecular_function;;biological_process;;biological_process;;cellular_component;;cellular_component;;cellular_component;;cellular_component;;cellular_component;;molecular_function;;biological_process;;cellular_component;;cellular_component;;cellular_component;;biological_process;;molecular_function;;biological_process;…	peptide hormone binding;;external side of plasma membrane;;endoplasmic reticulum;;synaptic vesicle;;calcium-dependent phospholipid binding;;blood coagulation;;negative regulation of sequestering of calcium ion;;dendrite;;intercalated disc;;endothelial microparticle;;Z disc;;cytoplasm;;calcium-transporting ATPase activity;;response to thyroid hormone;;extracellular space;;nucleus;;membrane;;protei…	K16646	ANXA5	------	------	NP_033803	annexin A5 [Mus musculus]	R-MMU-8862986;;R-MMU-8862945	Anxa5;;Anxa5	R-MMU-76002;R-MMU-114608;R-MMU-109582;R-MMU-76005;R-MMU-76002;R-MMU-114608;R-MMU-109582;R-MMU-76005	Platelet activation, signaling and aggregation;Platelet degranulation ;Hemostasis;Response to elevated platelet cytosolic Ca2+;Platelet activation, signaling and aggregation;Platelet degranulation ;Hemostasis;Response to elevated platelet cytosolic Ca2+	3JA4S	U:Intracellular trafficking, secretion, and vesicular transport	P48036	Annexin A5 OS=Mus musculus OX=10090 GN=Anxa5 PE=1 SV=1	PF00191	Annexin	Annexin	462.27	473.18	486.02	322.77	337.34	380.22	560.99	561.62	595.27
ENSMUSG00000027737	Slc7a11	solute carrier family 7 (cationic amino acid transporter, y+ system), member 11 [Source:MGI Symbol;Acc:MGI:1347355]	protein_coding	GO:1904717;; GO:0140206;; GO:0060173;; GO:0050807;; GO:0098712;; GO:0050804;; GO:2000211;; GO:0051223;; GO:0048021;; GO:0014070;; GO:0005856;; GO:0051775;; GO:0021591;; GO:0016021;; GO:0016020;; GO:0009636;; GO:0008542;; GO:1903204;; GO:0006749;; GO:0071702;; GO:0042127;; GO:1903786;; GO:1901494;; GO:0021756;; GO:0009986;; GO:0070306;; GO:0034775;; GO:0005886;; GO:0034599;; GO:0090461;; GO:004323…	biological_process;;biological_process;;biological_process;;biological_process;;biological_process;;biological_process;;biological_process;;biological_process;;biological_process;;biological_process;;cellular_component;;biological_process;;biological_process;;cellular_component;;cellular_component;;biological_process;;biological_process;;biological_process;;biological_process;;biological_process;…	regulation of AMPA glutamate receptor clustering;;dipeptide import across plasma membrane;;limb development;;regulation of synapse organization;;L-glutamate import across plasma membrane;;modulation of synaptic transmission;;regulation of glutamate metabolic process;;regulation of protein transport;;regulation of melanin biosynthetic process;;response to organic cyclic compound;;cytoskeleton;;res…	K13869	SLC7A11	mmu04216	Ferroptosis	NP_036120	cystine/glutamate transporter [Mus musculus]	R-MMU-378515	Slc7a11	R-MMU-425393;R-MMU-425407;R-MMU-352230;R-MMU-382551	Transport of inorganic cations/anions and amino acids/oligopeptides;SLC-mediated transmembrane transport;Amino acid transport across the plasma membrane;Transport of small molecules	3JDW2	E:Amino acid transport and metabolism	Q9WTR6	Cystine/glutamate transporter OS=Mus musculus OX=10090 GN=Slc7a11 PE=1 SV=1	PF13520;; PF00324	AA_permease_2;;AA_permease	Amino acid permease;;Amino acid permease	43.39	25.71	10.95	33.95	29.67	29.35	8.26	6.36	6.79
ENSMUSG00000027761	Aadac	arylacetamide deacetylase [Source:MGI Symbol;Acc:MGI:1915008]	protein_coding	GO:0019213;; GO:0004806;; GO:0017171;; GO:0016021;; GO:0005789;; GO:0010898;; GO:0016298	molecular_function;;molecular_function;;molecular_function;;cellular_component;;cellular_component;;biological_process;;molecular_function	deacetylase activity;;triglyceride lipase activity;;serine hydrolase activity;;integral component of membrane;;endoplasmic reticulum membrane;;positive regulation of triglyceride catabolic process;;lipase activity	K13616	AADAC	------	------	NP_075872	arylacetamide deacetylase precursor [Mus musculus]	R-MMU-5688919	Aadac	R-MMU-211945;R-MMU-211859;R-MMU-1430728	Phase I - Functionalization of compounds;Biological oxidations;Metabolism	3J325	V:Defense mechanisms	Q99PG0	Arylacetamide deacetylase OS=Mus musculus OX=10090 GN=Aadac PE=1 SV=3	PF07859;; PF20434;; PF00135	Abhydrolase_3;;BD-FAE;;COesterase	alpha/beta hydrolase fold;;BD-FAE;;Carboxylesterase family	0	0	0	0	0	0	0	0	0
ENSMUSG00000028415	Spink4	serine peptidase inhibitor, Kazal type 4 [Source:MGI Symbol;Acc:MGI:1341848]	protein_coding	GO:0005576;; GO:0004867	cellular_component;;molecular_function	extracellular region;;serine-type endopeptidase inhibitor activity	K23419	SPINK4	------	------	NP_035593	serine protease inhibitor Kazal-type 4 precursor [Mus musculus]	------		------	------	3JHXB	S:Function unknown	O35679	Serine protease inhibitor Kazal-type 4 OS=Mus musculus OX=10090 GN=Spink4 PE=2 SV=2	PF00050;; PF07648	Kazal_1;;Kazal_2	Kazal-type serine protease inhibitor domain;;Kazal-type serine protease inhibitor domain	0	1.02	0.57	0	0	0	0	0	0
ENSMUSG00000028893	Sesn2	sestrin 2 [Source:MGI Symbol;Acc:MGI:2651874]	protein_coding	GO:0032042;; GO:0016239;; GO:0030308;; GO:2000479;; GO:1904504;; GO:1904262;; GO:0042593;; GO:0046323;; GO:0034198;; GO:0032868;; GO:0009749;; GO:0007005;; GO:0005737;; GO:0006635;; GO:0070728;; GO:0005634;; GO:0005739;; GO:0006111;; GO:0016684;; GO:0032542;; GO:1902010;; GO:0061700;; GO:1990253;; GO:0070328;; GO:0071230;; GO:0071233;; GO:0030330;; GO:0005092;; GO:0072593;; GO:0036091;; GO:199031…	biological_process;;biological_process;;biological_process;;biological_process;;biological_process;;biological_process;;biological_process;;biological_process;;biological_process;;biological_process;;biological_process;;biological_process;;cellular_component;;biological_process;;molecular_function;;cellular_component;;cellular_component;;biological_process;;molecular_function;;molecular_function;…	mitochondrial DNA metabolic process;;positive regulation of macroautophagy;;negative regulation of cell growth;;regulation of cAMP-dependent protein kinase activity;;positive regulation of lipophagy;;negative regulation of TORC1 signaling;;glucose homeostasis;;glucose import;;cellular response to amino acid starvation;;response to insulin;;response to glucose;;mitochondrion organization;;cytoplas…	K20394	SESN2	mmu04115;; mmu04150;; mmu04211	p53 signaling pathway;;mTOR signaling pathway;;Longevity regulating pathway	NP_659156	sestrin-2 [Mus musculus]	R-MMU-5629143	SESN2	R-MMU-212436;R-MMU-74160;R-MMU-9755511;R-MMU-5628897;R-MMU-9711123;R-MMU-73857;R-MMU-3700989;R-MMU-9711097;R-MMU-8953897;R-MMU-2262752;R-MMU-9639288	Generic Transcription Pathway;Gene expression (Transcription);KEAP1-NFE2L2 pathway;TP53 Regulates Metabolic Genes;Cellular response to chemical stress;RNA Polymerase II Transcription;Transcriptional Regulation by TP53;Cellular response to starvation;Cellular responses to stimuli;Cellular responses to stress;Amino acids regulate mTORC1	3J38D	S:Function unknown	P58043	Sestrin-2 OS=Mus musculus OX=10090 GN=Sesn2 PE=1 SV=1	PF04636(PA26:PA26 p53-induced protein	-	estrin)	47.72	48.03	23	46.37	37.03	40.9	18.92	16.67	18.21
ENSMUSG00000028964	Park7	Parkinson disease (autosomal recessive, early onset) 7 [Source:MGI Symbol;Acc:MGI:2135637]	protein_coding	GO:0044297;; GO:0005737;; GO:0050681;; GO:0006914;; GO:0070301;; GO:1903135;; GO:1903136;; GO:0036471;; GO:0000785;; GO:0030424;; GO:0005507;; GO:0008344	cellular_component;;cellular_component;;molecular_function;;biological_process;;biological_process;;molecular_function;;molecular_function;;biological_process;;cellular_component;;cellular_component;;molecular_function;;biological_process	cell body;;cytoplasm;;androgen receptor binding;;autophagy;;cellular response to hydrogen peroxide;;cupric ion binding;;cuprous ion binding;;cellular response to glyoxal;;chromatin;;axon;;copper ion binding;;adult locomotory behavior	K05687	PARK7	mmu05012	Parkinson disease	NP_065594	Parkinson disease protein 7 homolog [Mus musculus]	R-MMU-4085351;;R-MMU-3900141;;R-MMU-9641128;;R-MMU-9641100;;R-MMU-9641123	Park7;;Park7;;Park7;;Park7;;Park7	R-MMU-597592;R-MMU-3108232;R-MMU-2990846;R-MMU-3899300;R-MMU-392499;R-MMU-597592;R-MMU-3108232;R-MMU-2990846;R-MMU-3899300;R-MMU-392499;R-MMU-9663891;R-MMU-9612973;R-MMU-9646399;R-MMU-1632852;R-MMU-9663891;R-MMU-9612973;R-MMU-9646399;R-MMU-1632852;R-MMU-9663891;R-MMU-9612973;R-MMU-9646399;R-MMU-1632852	Post-translational protein modification;SUMO E3 ligases SUMOylate target proteins;SUMOylation;SUMOylation of transcription cofactors;Metabolism of proteins;Post-translational protein modification;SUMO E3 ligases SUMOylate target proteins;SUMOylation;SUMOylation of transcription cofactors;Metabolism of proteins;Selective autophagy;Autophagy;Aggrephagy;Macroautophagy;Selective autophagy;Autophagy;A…	3J457	V:Defense mechanisms	Q99LX0	Parkinson disease protein 7 homolog OS=Mus musculus OX=10090 GN=Park7 PE=1 SV=1	PF01965;; PF17124	DJ-1_PfpI;;ThiJ_like	DJ-1/PfpI family;;ThiJ/PfpI family-like	188.69	214.97	258.19	154.91	131.74	132.26	196.8	206.9	211.98
ENSMUSG00000028991	Mtor	mechanistic target of rapamycin kinase [Source:MGI Symbol;Acc:MGI:1928394]	protein_coding	GO:0005737;; GO:0055013;; GO:0007420;; GO:0055006;; GO:0006207;; GO:0005829;; GO:0016301;; GO:0051219;; GO:0030425;; GO:0005524;; GO:0042802;; GO:0012505	cellular_component;;biological_process;;biological_process;;biological_process;;biological_process;;cellular_component;;molecular_function;;molecular_function;;cellular_component;;molecular_function;;molecular_function;;cellular_component	cytoplasm;;cardiac muscle cell development;;brain development;;cardiac cell development;;'de novo' pyrimidine nucleobase biosynthetic process;;cytosol;;kinase activity;;phosphoprotein binding;;dendrite;;ATP binding;;identical protein binding;;endomembrane system	K07203	MTOR, FRAP, TOR	mmu05200;; mmu05224;; mmu05225;; mmu05205;; mmu05206;; mmu04920;; mmu05170;; mmu04151;; mmu04140;; mmu05226;; mmu04066;; mmu04371;; mmu04213;; mmu05014(Amyotrophic lateral sclerosis ;; mmu05017;; mmu05016;; mmu04218;; mmu05010;; mmu04211;; mmu05231;; mmu05230;; mmu05235;; mmu05212;; mmu05210;; mmu05215;; mmu05214;; mmu04935;; mmu05221;; mmu04931;; mmu04930;; mmu05165;; mmu05167;; mmu04136;; mmu04…	Pathways in cancer;;Breast cancer;;Hepatocellular carcinoma;;Proteoglycans in cancer;;MicroRNAs in cancer;;Adipocytokine signaling pathway;;Human immunodeficiency virus 1 infection;;PI3K-Akt signaling pathway;;Autophagy - animal;;Gastric cancer;;HIF-1 signaling pathway;;Apelin signaling pathway;;Longevity regulating pathway - multiple species;;ALS);;Spinocerebellar ataxia;;Huntington disease;;Cel…	XP_006539140	serine/threonine-protein kinase mTOR isoform X1 [Mus musculus]	R-MMU-5083674;;R-MMU-165662	Mtor;;Mtor	R-MMU-2262752;R-MMU-8953897;R-MMU-3371556;R-MMU-3371571;R-MMU-5628897;R-MMU-9612973;R-MMU-74160;R-MMU-9711097;R-MMU-5218920;R-MMU-165159;R-MMU-8943724;R-MMU-2262752;R-MMU-212436;R-MMU-380972;R-MMU-194138;R-MMU-388841;R-MMU-9006925;R-MMU-6807070;R-MMU-9639288;R-MMU-389357;R-MMU-389356;R-MMU-1257604;R-MMU-3700989;R-MMU-1280218;R-MMU-73857;R-MMU-6804757;R-MMU-8953897;R-MMU-168256;R-MMU-5633007;R-MMU…	Cellular responses to stress;Cellular responses to stimuli;Cellular response to heat stress;HSF1-dependent transactivation;TP53 Regulates Metabolic Genes;Autophagy;Gene expression (Transcription);Cellular response to starvation;VEGFR2 mediated vascular permeability;MTOR signalling;Regulation of PTEN gene transcription;Cellular responses to stress;Generic Transcription Pathway;Energy dependent reg…	3J5K8	T:Signal transduction mechanisms	Q9JLN9	Serine/threonine-protein kinase mTOR OS=Mus musculus OX=10090 GN=Mtor PE=1 SV=2	PF00454;; PF02260;; PF02259;; PF11865(DUF3385:Domain of unknown function ;; PF08771;; PF08771;; PF13646	PI3_PI4_kinase;;FATC;;FAT;;-;;FRB_dom;;FRB_dom;;HEAT_2	Phosphatidylinositol 3- and 4-kinase;;FATC domain;;FAT domain;;UF3385);;FKBP12-rapamycin binding domain ;;FKBP12-rapamycin binding domain;;HEAT repeats	19.23	21.36	20.55	14.09	10.92	8.77	23.26	23.93	22.23
ENSMUSG00000029238	Clock	circadian locomotor output cycles kaput [Source:MGI Symbol;Acc:MGI:99698]	protein_coding	GO:0032922;; GO:2000323;; GO:0006473;; GO:0031490;; GO:0007283;; GO:0003677;; GO:0070888;; GO:0051775;; GO:0005737;; GO:0043565;; GO:0071479;; GO:0050729;; GO:0005730;; GO:0043161;; GO:0005634;; GO:0004402;; GO:0033391;; GO:0005654;; GO:0005694;; GO:0000981;; GO:0000980;; GO:0007623;; GO:0008134;; GO:0050796;; GO:0042752;; GO:0045892;; GO:0045893;; GO:0000978;; GO:0042634;; GO:0051092;; GO:000007…	biological_process;;biological_process;;biological_process;;molecular_function;;biological_process;;molecular_function;;molecular_function;;biological_process;;cellular_component;;molecular_function;;biological_process;;biological_process;;cellular_component;;biological_process;;cellular_component;;molecular_function;;cellular_component;;cellular_component;;cellular_component;;molecular_function;…	circadian regulation of gene expression;;negative regulation of glucocorticoid receptor signaling pathway;;protein acetylation;;chromatin DNA binding;;spermatogenesis;;DNA binding;;E-box binding;;response to redox state;;cytoplasm;;sequence-specific DNA binding;;cellular response to ionizing radiation;;positive regulation of inflammatory response;;nucleolus;;proteasome-mediated ubiquitin-dependen…	K02223	CLOCK, KAT13D	mmu04728;; mmu04710	Dopaminergic synapse;;Circadian rhythm	NP_031741	circadian locomoter output cycles protein kaput isoform 1 [Mus musculus]	------		------	------	3J1PK	K:Transcription	O08785	Circadian locomoter output cycles protein kaput OS=Mus musculus OX=10090 GN=Clock PE=1 SV=1	PF00989;; PF00010;; PF14598;; PF08447;; PF13426	PAS;;HLH;;PAS_11;;PAS_3;;PAS_9	PAS fold;;Helix-loop-helix DNA-binding domain;;PAS domain;;PAS fold;;PAS domain	10.81	4.76	6.01	8.22	8.05	7.4	8.42	10.56	11.12
ENSMUSG00000029455	Aldh2	aldehyde dehydrogenase 2, mitochondrial [Source:MGI Symbol;Acc:MGI:99600]	protein_coding	GO:0004029(molecular_function:aldehyde dehydrogenase ;; GO:0043878(molecular_function:glyceraldehyde-3-phosphate dehydrogenase (NAD+) ;; GO:0051287;; GO:0005739;; GO:0070404;; GO:0043066;; GO:0042802;; GO:0005759;; GO:0006068	-;;-;;molecular_function;;cellular_component;;molecular_function;;biological_process;;molecular_function;;cellular_component;;biological_process	AD) activity;;on-phosphorylating) activity;;NAD binding;;mitochondrion;;NADH binding;;negative regulation of apoptotic process;;identical protein binding;;mitochondrial matrix;;ethanol catabolic process	K00128	ALDH	mmu00053;; mmu00561;; mmu00280;; mmu00310;; mmu00410;; mmu00071;; mmu00330;; mmu00620;; mmu00010;; mmu00380;; mmu00340;; mmu00770	Ascorbate and aldarate metabolism;;Glycerolipid metabolism;;Valine, leucine and isoleucine degradation;;Lysine degradation;;beta-Alanine metabolism;;Fatty acid degradation;;Arginine and proline metabolism;;Pyruvate metabolism;;Glycolysis / Gluconeogenesis;;Tryptophan metabolism;;Histidine metabolism;;Pantothenate and CoA biosynthesis	NP_033786	aldehyde dehydrogenase, mitochondrial isoform 1 precursor [Mus musculus]	R-MMU-71718	ALDH2	R-MMU-380612;R-MMU-112311;R-MMU-112316;R-MMU-112315;R-MMU-71384;R-MMU-380615;R-MMU-211859;R-MMU-1430728;R-MMU-211945;R-MMU-445355;R-MMU-397014	Metabolism of serotonin;Neurotransmitter clearance;Neuronal System;Transmission across Chemical Synapses;Ethanol oxidation;Serotonin clearance from the synaptic cleft;Biological oxidations;Metabolism;Phase I - Functionalization of compounds;Smooth Muscle Contraction;Muscle contraction	3JEDZ	C:Energy production and conversion	P47738	Aldehyde dehydrogenase, mitochondrial OS=Mus musculus OX=10090 GN=Aldh2 PE=1 SV=1	PF00171	Aldedh	Aldehyde dehydrogenase family	272.72	282.74	288.8	199.83	184.77	198.73	192.43	201.12	210.8
ENSMUSG00000029524	Sirt4	sirtuin 4 [Source:MGI Symbol;Acc:MGI:1922637]	protein_coding	GO:1904182;; GO:0006471;; GO:0010667;; GO:0034983;; GO:0008270;; GO:0003950;; GO:0072350;; GO:0000820;; GO:0006541;; GO:0005739;; GO:0071456;; GO:0005759;; GO:0061690;; GO:0047708;; GO:0006974;; GO:0046889;; GO:0034979;; GO:0005743;; GO:0046322;; GO:0070403;; GO:1903217;; GO:0046676	biological_process;;biological_process;;biological_process;;biological_process;;molecular_function;;molecular_function;;biological_process;;biological_process;;biological_process;;cellular_component;;biological_process;;cellular_component;;molecular_function;;molecular_function;;biological_process;;biological_process;;molecular_function;;cellular_component;;biological_process;;molecular_function;…	regulation of pyruvate dehydrogenase activity;;protein ADP-ribosylation;;negative regulation of cardiac muscle cell apoptotic process;;peptidyl-lysine deacetylation;;zinc ion binding;;NAD+ ADP-ribosyltransferase activity;;tricarboxylic acid metabolic process;;regulation of glutamine family amino acid metabolic process;;glutamine metabolic process;;mitochondrion;;cellular response to hypoxia;;mito…	K11414	SIRT4, SIR2L4	mmu00760	Nicotinate and nicotinamide metabolism	NP_001161163	NAD-dependent protein lipoamidase sirtuin-4, mitochondrial [Mus musculus]	R-MMU-5687775	SIRT4	R-MMU-2151201;R-MMU-1852241;R-MMU-1592230	Transcriptional activation of mitochondrial biogenesis;Organelle biogenesis and maintenance;Mitochondrial biogenesis	3J2G1;; 3J2G1	B:Chromatin structure and dynamics;;K:Transcription	Q8R216	NAD-dependent protein lipoamidase sirtuin-4, mitochondrial OS=Mus musculus OX=10090 GN=Sirt4 PE=1 SV=3	PF02146	SIR2	Sir2 family	13.37	12.27	18.14	5.95	4.25	3.48	13.04	12.13	9.55
ENSMUSG00000029687	Ezh2	enhancer of zeste 2 polycomb repressive complex 2 subunit [Source:MGI Symbol;Acc:MGI:107940]	protein_coding	GO:0018024;; GO:0042054;; GO:0070314;; GO:0014834;; GO:0016279;; GO:0021766;; GO:0031490;; GO:0010629;; GO:0046976(molecular_function:histone methyltransferase activity ;; GO:0071902;; GO:0048387;; GO:0043406;; GO:0005737;; GO:0006306;; GO:0032355;; GO:0006348;; GO:2000134;; GO:0043547;; GO:1900006;; GO:0000122;; GO:0042127;; GO:0005634;; GO:0003714;; GO:0005654;; GO:0048511;; GO:0016571;; GO:004…	molecular_function;;molecular_function;;biological_process;;biological_process;;molecular_function;;biological_process;;molecular_function;;biological_process;;-;;biological_process;;biological_process;;biological_process;;cellular_component;;biological_process;;biological_process;;biological_process;;biological_process;;biological_process;;biological_process;;biological_process;;biological_proce…	histone-lysine N-methyltransferase activity;;histone methyltransferase activity;;G1 to G0 transition;;skeletal muscle satellite cell maintenance involved in skeletal muscle regeneration;;protein-lysine N-methyltransferase activity;;hippocampus development;;chromatin DNA binding;;negative regulation of gene expression;;3-K27 specific);;positive regulation of protein serine/threonine kinase activit…	K11430	EZH2	mmu00310;; mmu05206	Lysine degradation;;MicroRNAs in cancer	NP_031997	histone-lysine N-methyltransferase EZH2 isoform 1 [Mus musculus]	------		------	------	3J80D	K:Transcription	Q61188	Histone-lysine N-methyltransferase EZH2 OS=Mus musculus OX=10090 GN=Ezh2 PE=1 SV=2	PF18118;; PF11616;; PF00856;; PF18264	PRC2_HTH_1;;EZH2_WD-Binding;;SET;;preSET_CXC	Polycomb repressive complex 2 tri-helical domain;;WD repeat binding protein EZH2;;SET domain;;CXC domain	77.26	68.49	77.3	126.82	130.31	125.72	112.52	118.19	122.37
ENSMUSG00000030022	Adamts9	a disintegrin-like and metallopeptidase (reprolysin type) with thrombospondin type 1 motif, 9 [Source:MGI Symbol;Acc:MGI:1916320]	protein_coding	GO:0043231;; GO:0004175;; GO:0004222;; GO:0005783;; GO:0010596;; GO:0009986;; GO:0009617;; GO:0048070;; GO:0031012;; GO:0003179;; GO:0030198;; GO:0008270;; GO:0003229;; GO:1903671;; GO:0006508;; GO:0035909;; GO:0090673;; GO:0045636;; GO:0008237;; GO:0005615	cellular_component;;molecular_function;;molecular_function;;cellular_component;;biological_process;;cellular_component;;biological_process;;biological_process;;cellular_component;;biological_process;;biological_process;;molecular_function;;biological_process;;biological_process;;biological_process;;biological_process;;biological_process;;biological_process;;molecular_function;;cellular_component	intracellular membrane-bounded organelle;;endopeptidase activity;;metalloendopeptidase activity;;endoplasmic reticulum;;negative regulation of endothelial cell migration;;cell surface;;response to bacterium;;regulation of developmental pigmentation;;extracellular matrix;;heart valve morphogenesis;;extracellular matrix organization;;zinc ion binding;;ventricular cardiac muscle tissue development;;…	K08624	ADAMTS9	------	------	NP_780523.2	-	R-MMU-5173115;;R-MMU-5173078;;R-MMU-5173036	ADAMTS9;;glc-fuc-ADAMTS9;;O-fuc-ADAMTS9	R-MMU-597592;R-MMU-5173105;R-MMU-5173214;R-MMU-392499;R-MMU-597592;R-MMU-5173105;R-MMU-5173214;R-MMU-392499;R-MMU-597592;R-MMU-5173105;R-MMU-5173214;R-MMU-392499	Post-translational protein modification;O-linked glycosylation;O-glycosylation of TSR domain-containing proteins;Metabolism of proteins;Post-translational protein modification;O-linked glycosylation;O-glycosylation of TSR domain-containing proteins;Metabolism of proteins;Post-translational protein modification;O-linked glycosylation;O-glycosylation of TSR domain-containing proteins;Metabolism of …	3J1YY	O:Posttranslational modification, protein turnover, chaperones	E9PYV8(A disintegrin-like and metallopeptidase	reprolysin type) with thrombospondin type 1 motif, 9 OS=Mus musculus OX=10090 GN=Adamts9 PE=1 SV=1	PF08685;; PF00090;; PF01562;; PF01421(Reprolysin:Reprolysin ;; PF05986;; PF17771;; PF19030;; PF19028;; PF05986;; PF01421(Reprolysin:Reprolysin ;; PF17771;; PF19035;; PF13688;; PF13582;; PF13574	GON;;TSP_1;;Pep_M12B_propep;;-;;ADAM_spacer1;;ADAM_CR_2;;TSP1_ADAMTS;;TSP1_spondin;;ADAMTS_spacer1;;-;;ADAMTS_CR_2;;TSP1_CCN;;Reprolysin_5;;Reprolysin_3;;Reprolysin_2	GON domain;;Thrombospondin type 1 domain;;Reprolysin family propeptide;;12B) family zinc metalloprotease ;;ADAM-TS Spacer 1;;ADAM cysteine-rich domain;;Thrombospondin type 1 domain;;Spondin-like TSP1 domain;;ADAM-TS Spacer 1;;12B) family zinc metalloprotease;;ADAMTS cysteine-rich domain 2;;CCN3 Nov like TSP1 domain;;Metallo-peptidase family M12;;Metallo-peptidase family M12B Reprolysin-like;;Meta…	6.78	4.78	6.69	2.82	1.79	2.21	6.47	8.19	7.48
ENSMUSG00000030087	Klf15	Kruppel-like factor 15 [Source:MGI Symbol;Acc:MGI:1929988]	protein_coding	GO:0003677;; GO:0010001;; GO:0046326;; GO:0032868;; GO:0072112;; GO:0005634;; GO:0005654;; GO:0046872;; GO:0010468;; GO:0000981;; GO:1901653;; GO:0045893;; GO:0001678;; GO:0044212;; GO:0003700;; GO:0001228;; GO:0006357;; GO:0045944;; GO:0000977;; GO:2000757;; GO:0000978;; GO:0014898	molecular_function;;biological_process;;biological_process;;biological_process;;biological_process;;cellular_component;;cellular_component;;molecular_function;;biological_process;;molecular_function;;biological_process;;biological_process;;biological_process;;molecular_function;;molecular_function;;molecular_function;;biological_process;;biological_process;;molecular_function;;biological_process;…	DNA binding;;glial cell differentiation;;positive regulation of glucose import;;response to insulin;;glomerular visceral epithelial cell differentiation;;nucleus;;nucleoplasm;;metal ion binding;;regulation of gene expression;;RNA polymerase II transcription factor activity, sequence-specific DNA binding;;cellular response to peptide;;positive regulation of transcription, DNA-templated;;cellular g…	K09210	KLF15	------	------	NP_075673.1	Krueppel-like factor 15 isoform 1 [Mus musculus]	------		------	------	3J68Y	K:Transcription	Q9EPW2	Krueppel-like factor 15 OS=Mus musculus OX=10090 GN=Klf15 PE=1 SV=1	PF00096;; PF13465;; PF13894;; PF16159;; PF19126(DUF5810:Family of unknown function	zf-C2H2;;zf-H2C2_2;;zf-C2H2_4;;FOXP-CC;;-	Zinc finger, C2H2 type;;Zinc-finger double domain;;C2H2-type zinc finger;;FOXP coiled-coil domain;;UF5810)	0.31	0.28	0.04	0.1	0	0.03	0.13	0.08	0.06
ENSMUSG00000030095	Tmem43	transmembrane protein 43 [Source:MGI Symbol;Acc:MGI:1921372]	protein_coding	GO:0005794;; GO:0005639;; GO:0005637;; GO:0016020;; GO:0005788;; GO:0071763;; GO:0043621	cellular_component;;cellular_component;;cellular_component;;cellular_component;;cellular_component;;biological_process;;molecular_function	Golgi apparatus;;integral component of nuclear inner membrane;;nuclear inner membrane;;membrane;;endoplasmic reticulum lumen;;nuclear membrane organization;;protein self-association	------	------	------	------	NP_083042	transmembrane protein 43 [Mus musculus]	------		------	------	3J7NR	S:Function unknown	Q9DBS1	Transmembrane protein 43 OS=Mus musculus OX=10090 GN=Tmem43 PE=1 SV=1	PF07787	TMEM43	Transmembrane protein 43	68.84	71.2	79.28	68.72	55.17	55.75	81.88	94.63	92.16
ENSMUSG00000030201	Lrp6	low density lipoprotein receptor-related protein 6 [Source:MGI Symbol;Acc:MGI:1298218]	protein_coding	GO:0034392;; GO:0019210;; GO:0005886;; GO:0005901;; GO:0045202;; GO:0071901;; GO:1901998;; GO:1990851;; GO:0014033;; GO:0045787;; GO:0005109;; GO:0031410;; GO:0016021;; GO:0016020;; GO:0071936;; GO:0043025;; GO:0042802;; GO:0042803;; GO:0005794;; GO:0006469;; GO:0098609;; GO:0009986;; GO:0071397;; GO:0060070;; GO:0045893;; GO:0007268;; GO:0019534;; GO:0043434;; GO:0072659;; GO:0005102;; GO:199090…	biological_process;;molecular_function;;cellular_component;;cellular_component;;cellular_component;;biological_process;;biological_process;;cellular_component;;biological_process;;biological_process;;molecular_function;;cellular_component;;cellular_component;;cellular_component;;molecular_function;;cellular_component;;molecular_function;;molecular_function;;cellular_component;;biological_process;…	negative regulation of smooth muscle cell apoptotic process;;kinase inhibitor activity;;plasma membrane;;caveola;;synapse;;negative regulation of protein serine/threonine kinase activity;;toxin transport;;Wnt-Frizzled-LRP5/6 complex;;neural crest cell differentiation;;positive regulation of cell cycle;;frizzled binding;;cytoplasmic vesicle;;integral component of membrane;;membrane;;coreceptor act…	K03068	LRP5_6	mmu05200;; mmu05224;; mmu05225;; mmu04310;; mmu04928;; mmu04150;; mmu05226;; mmu05010	Pathways in cancer;;Breast cancer;;Hepatocellular carcinoma;;Wnt signaling pathway;;Parathyroid hormone synthesis, secretion and action;;mTOR signaling pathway;;Gastric cancer;;Alzheimer disease	XP_006505720	low-density lipoprotein receptor-related protein 6 isoform X1 [Mus musculus]	R-MMU-5368496;;R-MMU-1458895;;R-MMU-1458894;;R-MMU-206252;;R-MMU-5368481	phospho-Lrp6;;phospho-Lrp6;;phospho-Lrp6;;Lrp6;;Lrp6	R-MMU-201681;R-MMU-4641262;R-MMU-195721;R-MMU-162582;R-MMU-201681;R-MMU-4641262;R-MMU-195721;R-MMU-162582;R-MMU-201681;R-MMU-4641262;R-MMU-195721;R-MMU-162582;R-MMU-3772470;R-MMU-195721;R-MMU-201681;R-MMU-162582;R-MMU-4641263;R-MMU-4641262;R-MMU-201681;R-MMU-3772470;R-MMU-195721;R-MMU-162582	TCF dependent signaling in response to WNT;Disassembly of the destruction complex and recruitment of AXIN to the membrane;Signaling by WNT;Signal Transduction;TCF dependent signaling in response to WNT;Disassembly of the destruction complex and recruitment of AXIN to the membrane;Signaling by WNT;Signal Transduction;TCF dependent signaling in response to WNT;Disassembly of the destruction complex…	3JDTM	T:Signal transduction mechanisms	A0A0N4SUL9(Low-density lipoprotein receptor-related protein 6	Fragment) OS=Mus musculus OX=10090 GN=Lrp6 PE=1 SV=3	PF00057;; PF00058;; PF14670;; PF16472(DUF5050:Domain of unknown function ;; PF08450;; PF12662	Ldl_recept_a;;Ldl_recept_b;;FXa_inhibition;;-;;SGL;;cEGF	Low-density lipoprotein receptor domain class A;;Low-density lipoprotein receptor repeat class B;;Coagulation Factor Xa inhibitory site;;UF5050);;SMP-30/Gluconolactonase/LRE-like region;;Complement Clr-like EGF-like	39.65	25.09	29.01	44.81	27.78	29.55	27.01	38.32	34.65
ENSMUSG00000030551	Nr2f2	nuclear receptor subfamily 2, group F, member 2 [Source:MGI Symbol;Acc:MGI:1352452]	protein_coding	GO:0007519;; GO:0060173;; GO:0001764;; GO:0008270;; GO:0003677;; GO:0004879;; GO:0043565;; GO:0032355;; GO:0001701;; GO:0000122;; GO:0005634;; GO:0060674;; GO:0001945;; GO:0005654;; GO:0048514;; GO:0060849;; GO:0042803;; GO:0060707;; GO:0045892;; GO:0045893;; GO:0001893;; GO:0009956;; GO:0009952;; GO:0010596;; GO:0003700;; GO:0005829;; GO:0003084;; GO:0009566;; GO:0003707;; GO:0006355;; GO:000635…	biological_process;;biological_process;;biological_process;;molecular_function;;molecular_function;;molecular_function;;molecular_function;;biological_process;;biological_process;;biological_process;;cellular_component;;biological_process;;biological_process;;cellular_component;;biological_process;;biological_process;;molecular_function;;biological_process;;biological_process;;biological_process;…	skeletal muscle tissue development;;limb development;;neuron migration;;zinc ion binding;;DNA binding;;RNA polymerase II transcription factor activity, ligand-activated sequence-specific DNA binding;;sequence-specific DNA binding;;response to estradiol;;in utero embryonic development;;negative regulation of transcription from RNA polymerase II promoter;;nucleus;;placenta blood vessel development;…	K08548	NR2F2, TFCOUP2	------	------	NP_033827	COUP transcription factor 2 isoform 1 [Mus musculus]	------		------	------	3J3T1	K:Transcription	P43135	COUP transcription factor 2 OS=Mus musculus OX=10090 GN=Nr2f2 PE=1 SV=2	PF00104;; PF00105(zf-C4:Zinc finger, C4 type	Hormone_recep;;-	Ligand-binding domain of nuclear hormone receptor;;wo domains)	5.31	3.72	4.56	3.03	2.3	2.89	5.9	7.92	8.94
ENSMUSG00000030562	Nox4	NADPH oxidase 4 [Source:MGI Symbol;Acc:MGI:1354184]	protein_coding	GO:0071480;; GO:0014911;; GO:0016175;; GO:0016174(molecular_function:NAD;; GO:0005789;; GO:0043406;; GO:0071944;; GO:0003015;; GO:0001666;; GO:0051897;; GO:0001725;; GO:0042554;; GO:0005925;; GO:0050667;; GO:0000902;; GO:0050664(molecular_function:oxidoreductase activity, acting on NAD;; GO:0051496;; GO:0005634;; GO:0005739;; GO:0043065;; GO:0010467;; GO:0071333;; GO:0061098;; GO:0043020;; GO:004…	biological_process;;biological_process;;molecular_function;;-;;cellular_component;;biological_process;;cellular_component;;biological_process;;biological_process;;biological_process;;cellular_component;;biological_process;;cellular_component;;biological_process;;biological_process;;-;;biological_process;;cellular_component;;cellular_component;;biological_process;;biological_process;;biological_pr…	cellular response to gamma radiation;;positive regulation of smooth muscle cell migration;;superoxide-generating NADPH oxidase activity;;)H oxidase activity;;endoplasmic reticulum membrane;;positive regulation of MAP kinase activity;;cell periphery;;heart process;;response to hypoxia;;positive regulation of protein kinase B signaling;;stress fiber;;superoxide anion generation;;focal adhesion;;hom…	K21423	NOX4, RENOX	mmu04933;; mmu05010	AGE-RAGE signaling pathway in diabetic complications;;Alzheimer disease	EDL06802.1	NADPH oxidase 4, isoform CRA_a [Mus musculus]	R-MMU-6807561	Nox4	R-MMU-3299685;R-MMU-2262752;R-MMU-9711123;R-MMU-8953897	Detoxification of Reactive Oxygen Species;Cellular responses to stress;Cellular response to chemical stress;Cellular responses to stimuli	3JDBZ;; 3JDBZ	P:Inorganic ion transport and metabolism;;Q:Secondary metabolites biosynthesis, transport and catabolism	Q9JHI8	NADPH oxidase 4 OS=Mus musculus OX=10090 GN=Nox4 PE=1 SV=1	PF01794;; PF08030;; PF08022	Ferric_reduct;;NAD_binding_6;;FAD_binding_8	Ferric reductase like transmembrane component;;Ferric reductase NAD binding domain;;FAD-binding domain	2.71	1.39	1.64	1.07	2.35	1.63	2.29	1.63	1.93
ENSMUSG00000030717	Nupr1	nuclear protein transcription regulator 1 [Source:MGI Symbol;Acc:MGI:1891834]	protein_coding	GO:0048147;; GO:0009636;; GO:0006473;; GO:0050680;; GO:0008584;; GO:0010667;; GO:0043525;; GO:0003677;; GO:1904691;; GO:0150078;; GO:0005737;; GO:0065003;; GO:0045786;; GO:0005634;; GO:0003713;; GO:0043065;; GO:0043066;; GO:1904036;; GO:0035914;; GO:2001244;; GO:0048471;; GO:0062099;; GO:0010507;; GO:0008285;; GO:2000194;; GO:1905897;; GO:0008283;; GO:1901800;; GO:0002526;; GO:0043433;; GO:004277…	biological_process;;biological_process;;biological_process;;biological_process;;biological_process;;biological_process;;biological_process;;molecular_function;;biological_process;;biological_process;;cellular_component;;biological_process;;biological_process;;cellular_component;;molecular_function;;biological_process;;biological_process;;biological_process;;biological_process;;biological_process;…	negative regulation of fibroblast proliferation;;response to toxic substance;;protein acetylation;;negative regulation of epithelial cell proliferation;;male gonad development;;negative regulation of cardiac muscle cell apoptotic process;;positive regulation of neuron apoptotic process;;DNA binding;;negative regulation of type B pancreatic cell proliferation;;positive regulation of neuroinflammat…	K15626	NUPR1, COM1	mmu05202	Transcriptional misregulation in cancer	NP_062712	nuclear protein 1 [Mus musculus]	------		------	------	3JHWG	K:Transcription	Q9WTK0	Nuclear protein 1 OS=Mus musculus OX=10090 GN=Nupr1 PE=1 SV=1	PF10195	Phospho_p8	DNA-binding nuclear phosphoprotein p8	580.22	614.96	327.45	335.88	375.13	402.11	311.95	246.93	258.19
ENSMUSG00000031066	Usp11	ubiquitin specific peptidase 11 [Source:MGI Symbol;Acc:MGI:2384312]	protein_coding	GO:0016579;; GO:0005829;; GO:0005654;; GO:0006511;; GO:0005634;; GO:0005694;; GO:0004843	biological_process;;cellular_component;;cellular_component;;biological_process;;cellular_component;;cellular_component;;molecular_function	protein deubiquitination;;cytosol;;nucleoplasm;;ubiquitin-dependent protein catabolic process;;nucleus;;chromosome;;thiol-dependent ubiquitin-specific protease activity	K11835	USP4_11, UBP12	------	------	NP_001345860	ubiquitin carboxyl-terminal hydrolase 11 isoform 2 [Mus musculus]	R-MMU-391303	Usp11	R-MMU-5689880;R-MMU-597592;R-MMU-5688426;R-MMU-392499	Ub-specific processing proteases;Post-translational protein modification;Deubiquitination;Metabolism of proteins	3J6XG	O:Posttranslational modification, protein turnover, chaperones	Q99K46	Ubiquitin carboxyl-terminal hydrolase 11 OS=Mus musculus OX=10090 GN=Usp11 PE=1 SV=4	PF06337;; PF14836;; PF00443;; PF13423;; PF14533	DUSP;;Ubiquitin_3;;UCH;;UCH_1;;USP7_C2	DUSP domain;;Ubiquitin-like domain;;Ubiquitin carboxyl-terminal hydrolase;;Ubiquitin carboxyl-terminal hydrolase;;Ubiquitin-specific protease C-terminal	18.42	17.62	15.98	10.53	8.74	9.28	14.82	17.3	16.11
ENSMUSG00000031075	Ano1	anoctamin 1, calcium activated chloride channel [Source:MGI Symbol;Acc:MGI:2142149]	protein_coding	GO:0005229;; GO:0035774;; GO:0016324;; GO:0034605;; GO:0005227;; GO:0015111;; GO:0046983;; GO:0016021	molecular_function;;biological_process;;cellular_component;;biological_process;;molecular_function;;molecular_function;;molecular_function;;cellular_component	intracellular calcium activated chloride channel activity;;positive regulation of insulin secretion involved in cellular response to glucose stimulus;;apical plasma membrane;;cellular response to heat;;calcium activated cation channel activity;;iodide transmembrane transporter activity;;protein dimerization activity;;integral component of membrane	K19496	ANO1, DOG1, TMEM16A	------	------	XP_006508521	anoctamin-1 isoform X6 [Mus musculus]	R-MMU-2684927	ANO1	R-MMU-2672351;R-MMU-983712;R-MMU-382551	Stimuli-sensing channels;Ion channel transport;Transport of small molecules	3J4EF	S:Function unknown	A0A0A0MQF2	Anoctamin OS=Mus musculus OX=10090 GN=Ano1 PE=1 SV=1	PF04547;; PF16178	Anoctamin;;Anoct_dimer	Calcium-activated chloride channel;;Dimerisation domain of Ca+-activated chloride-channel, anoctamin	3.4	3.58	3.47	1.34	1.31	1.75	2.24	2.33	3.4
ENSMUSG00000031198	Fundc2	FUN14 domain containing 2 [Source:MGI Symbol;Acc:MGI:1914641]	protein_coding	GO:0031307;; GO:0005739;; GO:0000422	cellular_component;;cellular_component;;biological_process	integral component of mitochondrial outer membrane;;mitochondrion;;mitophagy	K24308	FUNDC2	------	------	NP_080402	FUN14 domain-containing protein 2 [Mus musculus]	------		------	------	3J6R8	S:Function unknown	Q9D6K8	FUN14 domain-containing protein 2 OS=Mus musculus OX=10090 GN=Fundc2 PE=1 SV=1	PF04930	FUN14	FUN14 family	22.11	24.94	25.18	32.04	34.35	32.38	23.92	21.49	23.12
ENSMUSG00000031278	Acsl4	acyl-CoA synthetase long-chain family member 4 [Source:MGI Symbol;Acc:MGI:1354713]	protein_coding	GO:0005741;; GO:0102391;; GO:0030307;; GO:0031957;; GO:0006631;; GO:0005789;; GO:0035338;; GO:0060136;; GO:0006629;; GO:0005737;; GO:0005778;; GO:0030182;; GO:0016021;; GO:0005811;; GO:0005777;; GO:0004467;; GO:0005739;; GO:0019432;; GO:0060996;; GO:0005524;; GO:0015908;; GO:0019217;; GO:0007584;; GO:0047676;; GO:0031966;; GO:0008610;; GO:0043025;; GO:0044233;; GO:0070672;; GO:0032307;; GO:0003996	cellular_component;;molecular_function;;biological_process;;molecular_function;;biological_process;;cellular_component;;biological_process;;biological_process;;biological_process;;cellular_component;;cellular_component;;biological_process;;cellular_component;;cellular_component;;cellular_component;;molecular_function;;cellular_component;;biological_process;;biological_process;;molecular_function;…	mitochondrial outer membrane;;decanoate--CoA ligase activity;;positive regulation of cell growth;;very long-chain fatty acid-CoA ligase activity;;fatty acid metabolic process;;endoplasmic reticulum membrane;;long-chain fatty-acyl-CoA biosynthetic process;;embryonic process involved in female pregnancy;;lipid metabolic process;;cytoplasm;;peroxisomal membrane;;neuron differentiation;;integral comp…	K01897	ACSL, fadD	mmu00071;; mmu00061;; mmu04216;; mmu04146;; mmu03320;; mmu04714;; mmu04920	Fatty acid degradation;;Fatty acid biosynthesis;;Ferroptosis;;Peroxisome;;PPAR signaling pathway;;Thermogenesis;;Adipocytokine signaling pathway	NP_997508.1	long-chain-fatty-acid--CoA ligase 4 isoform 1 [Mus musculus]	R-MMU-9632663;;R-MMU-548712	Acsl4;;Acsl4	R-MMU-163685;R-MMU-434313;R-MMU-422356;R-MMU-400451;R-MMU-1430728;R-MMU-75876;R-MMU-556833;R-MMU-8978868;R-MMU-75105;R-MMU-1430728	Integration of energy metabolism;Intracellular metabolism of fatty acids regulates insulin secretion;Regulation of insulin secretion;Free fatty acids regulate insulin secretion;Metabolism;Synthesis of very long-chain fatty acyl-CoAs;Metabolism of lipids;Fatty acid metabolism;Fatty acyl-CoA biosynthesis;Metabolism	3J276	I:Lipid transport and metabolism	Q9QUJ7	Long-chain-fatty-acid--CoA ligase 4 OS=Mus musculus OX=10090 GN=Acsl4 PE=1 SV=2	PF00501;; PF13193	AMP-binding;;AMP-binding_C	AMP-binding enzyme;;AMP-binding enzyme C-terminal domain	38.94	26.86	26.63	16.05	15.51	15.27	31.04	27.91	28.44
ENSMUSG00000031635	Anxa10	annexin A10 [Source:MGI Symbol;Acc:MGI:1347090]	protein_coding	GO:0005544;; GO:0005509;; GO:0005739	molecular_function;;molecular_function;;cellular_component	calcium-dependent phospholipid binding;;calcium ion binding;;mitochondrion	K17097	ANXA10	------	------	NP_001129561	annexin A10 isoform 1 [Mus musculus]	------		------	------	3J3R1	U:Intracellular trafficking, secretion, and vesicular transport	Q9QZ10	Annexin A10 OS=Mus musculus OX=10090 GN=Anxa10 PE=2 SV=2	PF00191	Annexin	Annexin	0	0	0	0	0.07	0	0	0	0
ENSMUSG00000031668	Eif2ak3	eukaryotic translation initiation factor 2 alpha kinase 3 [Source:MGI Symbol;Acc:MGI:1341830]	protein_coding	GO:0031018;; GO:1990737;; GO:1902235;; GO:0019899;; GO:0005789;; GO:0001503;; GO:0034198;; GO:0001525;; GO:0046777;; GO:0004694;; GO:0006983;; GO:0070417;; GO:0004674;; GO:0045943;; GO:0004672;; GO:0048471;; GO:0051879;; GO:0010468;; GO:0042802;; GO:0006468;; GO:0032055;; GO:0080090;; GO:0019903;; GO:0051171;; GO:0042149;; GO:0036492;; GO:0030968;; GO:0010575;; GO:0010628;; GO:0005524;; GO:0034976	biological_process;;biological_process;;biological_process;;molecular_function;;cellular_component;;biological_process;;biological_process;;biological_process;;biological_process;;molecular_function;;biological_process;;biological_process;;molecular_function;;biological_process;;molecular_function;;cellular_component;;molecular_function;;biological_process;;molecular_function;;biological_process;…	endocrine pancreas development;;response to manganese-induced endoplasmic reticulum stress;;regulation of endoplasmic reticulum stress-induced intrinsic apoptotic signaling pathway;;enzyme binding;;endoplasmic reticulum membrane;;ossification;;cellular response to amino acid starvation;;angiogenesis;;protein autophosphorylation;;eukaryotic translation initiation factor 2alpha kinase activity;;ER …	K08860	EIF2AK3	mmu04137;; mmu05020;; mmu05160;; mmu05162;; mmu05168;; mmu04140;; mmu04141;; mmu04210;; mmu05014(Amyotrophic lateral sclerosis ;; mmu04932(Non-alcoholic fatty liver disease ;; mmu05010;; mmu05012	Mitophagy - animal;;Prion diseases;;Hepatitis C;;Measles;;Herpes simplex virus 1 infection;;Autophagy - animal;;Protein processing in endoplasmic reticulum;;Apoptosis;;ALS);;NAFLD);;Alzheimer disease;;Parkinson disease	NP_034251	eukaryotic translation initiation factor 2-alpha kinase 3 isoform 1 precursor [Mus musculus]	R-MMU-381046	EIF2AK3	R-MMU-2262752;R-MMU-8953897;R-MMU-381119;R-MMU-381042	Cellular responses to stress;Cellular responses to stimuli;Unfolded Protein Response (UPR);PERK regulates gene expression	3JB5N	T:Signal transduction mechanisms	A0A0R4J1Y1	Eukaryotic translation initiation factor 2-alpha kinase 3 OS=Mus musculus OX=10090 GN=Eif2ak3 PE=1 SV=1	PF00069;; PF07714;; PF13360;; PF14531	Pkinase;;PK_Tyr_Ser-Thr;;PQQ_2;;Kinase-like	Protein kinase domain;;Protein tyrosine and serine/threonine kinase;;PQQ-like domain;;Kinase-like	12.44	11.12	15.83	11.87	7.38	8.17	11.87	14.79	13.62
ENSMUSG00000031778	Cx3cl1	chemokine (C-X3-C motif) ligand 1 [Source:MGI Symbol;Acc:MGI:1097153]	protein_coding	GO:0005737;; GO:0042056;; GO:0008009;; GO:0098609;; GO:0009986;; GO:0044297;; GO:0035425;; GO:0060055;; GO:0031737;; GO:0007155;; GO:0042995;; GO:0048020	cellular_component;;molecular_function;;molecular_function;;biological_process;;cellular_component;;cellular_component;;biological_process;;biological_process;;molecular_function;;biological_process;;cellular_component;;molecular_function	cytoplasm;;chemoattractant activity;;chemokine activity;;cell-cell adhesion;;cell surface;;cell body;;autocrine signaling;;angiogenesis involved in wound healing;;CX3C chemokine receptor binding;;cell adhesion;;cell projection;;CCR chemokine receptor binding	K05508	CX3CL1, NTT	mmu04062;; mmu04061;; mmu04060;; mmu04668;; mmu05163	Chemokine signaling pathway;;Viral protein interaction with cytokine and cytokine receptor;;Cytokine-cytokine receptor interaction;;TNF signaling pathway;;Human cytomegalovirus infection	NP_033168	fractalkine precursor [Mus musculus]	R-MMU-373368	Cx3cl1	R-MMU-375276;R-MMU-388396;R-MMU-372790;R-MMU-380108;R-MMU-418594;R-MMU-500792;R-MMU-373076;R-MMU-162582	Peptide ligand-binding receptors;GPCR downstream signalling;Signaling by GPCR;Chemokine receptors bind chemokines;G alpha (i) signalling events;GPCR ligand binding;Class A/1 (Rhodopsin-like receptors);Signal Transduction	3J2U5	T:Signal transduction mechanisms	O35188	Fractalkine OS=Mus musculus OX=10090 GN=Cx3cl1 PE=1 SV=3	PF00048(IL8:Small cytokines	-	ntecrine/chemokine), interleukin-8 like	39.24	51.93	56.35	6.81	3.73	3.78	48.68	58.56	60.76
ENSMUSG00000032035	Ets1	E26 avian leukemia oncogene 1, 5' domain [Source:MGI Symbol;Acc:MGI:95455]	protein_coding	GO:0030154;; GO:0010628;; GO:0046677;; GO:0009612;; GO:0003677;; GO:0034616;; GO:0021983;; GO:0001666;; GO:0042981;; GO:0005737;; GO:0043565;; GO:0050728;; GO:1990837;; GO:0045786;; GO:0045648;; GO:0070555;; GO:0045765;; GO:0045766;; GO:0005654;; GO:0021854;; GO:0006366;; GO:0000981;; GO:0008284;; GO:0030335;; GO:0051272;; GO:0070301;; GO:0032355;; GO:0060055;; GO:0043536;; GO:0044849;; GO:003503…	biological_process;;biological_process;;biological_process;;biological_process;;molecular_function;;biological_process;;biological_process;;biological_process;;biological_process;;cellular_component;;molecular_function;;biological_process;;molecular_function;;biological_process;;biological_process;;biological_process;;biological_process;;biological_process;;cellular_component;;biological_process;…	cell differentiation;;positive regulation of gene expression;;response to antibiotic;;response to mechanical stimulus;;DNA binding;;response to laminar fluid shear stress;;pituitary gland development;;response to hypoxia;;regulation of apoptotic process;;cytoplasm;;sequence-specific DNA binding;;negative regulation of inflammatory response;;sequence-specific double-stranded DNA binding;;negative …	K02678	ETS1, pnt	mmu05200;; mmu05211;; mmu05166;; mmu04218;; mmu04014	Pathways in cancer;;Renal cell carcinoma;;Human T-cell leukemia virus 1 infection;;Cellular senescence;;Ras signaling pathway	XP_006510332.1	-	R-MMU-1629809;;R-MMU-3132720	Ets1;;phospho-Ets1	R-MMU-2559583;R-MMU-2262752;R-MMU-8953897;R-MMU-2559585;R-MMU-2559583;R-MMU-2262752;R-MMU-8953897;R-MMU-2559585	Cellular Senescence;Cellular responses to stress;Cellular responses to stimuli;Oncogene Induced Senescence;Cellular Senescence;Cellular responses to stress;Cellular responses to stimuli;Oncogene Induced Senescence	3J9EQ	K:Transcription	P27577	Protein C-ets-1 OS=Mus musculus OX=10090 GN=Ets1 PE=1 SV=2	PF00178;; PF02198(SAM_PNT:Sterile alpha motif ;; PF19525	Ets;;-;;Ets1_N_flank	Ets-domain;;AM)/Pointed domain;;Ets1 N-terminal flanking region of Ets domain	26.19	20.38	19.99	59.08	41.55	44.74	23.58	30.16	28.78
ENSMUSG00000032051	Fdx1	ferredoxin 1 [Source:MGI Symbol;Acc:MGI:103224]	protein_coding	GO:0042446;; GO:0051537;; GO:0050790;; GO:1904322;; GO:0070995;; GO:0071320;; GO:0019899;; GO:0051353;; GO:0030061;; GO:0005739;; GO:0006694;; GO:0005759;; GO:0005506;; GO:0008203;; GO:0009055	biological_process;;molecular_function;;biological_process;;biological_process;;biological_process;;biological_process;;molecular_function;;biological_process;;cellular_component;;cellular_component;;biological_process;;cellular_component;;molecular_function;;biological_process;;molecular_function	hormone biosynthetic process;;2 iron, 2 sulfur cluster binding;;regulation of catalytic activity;;cellular response to forskolin;;NADPH oxidation;;cellular response to cAMP;;enzyme binding;;positive regulation of oxidoreductase activity;;mitochondrial crista;;mitochondrion;;steroid biosynthetic process;;mitochondrial matrix;;iron ion binding;;cholesterol metabolic process;;electron carrier activi…	K22070	FDX1, ADX	------	------	NP_032022	adrenodoxin, mitochondrial isoform 1 precursor [Mus musculus]	R-MMU-2395500	FDX1	R-MMU-8957322;R-MMU-1362409;R-MMU-556833;R-MMU-211859;R-MMU-196108;R-MMU-196071;R-MMU-211945;R-MMU-2395516;R-MMU-211897;R-MMU-1430728;R-MMU-211976	Metabolism of steroids;Mitochondrial iron-sulfur cluster biogenesis;Metabolism of lipids;Biological oxidations;Pregnenolone biosynthesis;Metabolism of steroid hormones;Phase I - Functionalization of compounds;Electron transport from NADPH to Ferredoxin;Cytochrome P450 - arranged by substrate type;Metabolism;Endogenous sterols	3JAN5	C:Energy production and conversion	P46656	Adrenodoxin, mitochondrial OS=Mus musculus OX=10090 GN=Fdx1 PE=1 SV=1	PF00111	Fer2	2Fe-2S iron-sulfur cluster binding domain	19.46	21.31	21.28	14.71	16.34	17.48	22.17	20.87	21.32
ENSMUSG00000032293	Ireb2	iron responsive element binding protein 2 [Source:MGI Symbol;Acc:MGI:1928268]	protein_coding	GO:0005783;; GO:0005794;; GO:0030424;; GO:0009791;; GO:0072705;; GO:0006099;; GO:0055072;; GO:0010041(biological_process:response to iron;; GO:0005737;; GO:0006782;; GO:0005739;; GO:0046872;; GO:0043025;; GO:0010468;; GO:0034101;; GO:0001069;; GO:0006879;; GO:0030371;; GO:0030316;; GO:0030350;; GO:0071283(biological_process:cellular response to iron;; GO:0071364;; GO:0051539;; GO:0090650;; GO:007…	cellular_component;;cellular_component;;cellular_component;;biological_process;;biological_process;;biological_process;;biological_process;;-;;cellular_component;;biological_process;;cellular_component;;molecular_function;;cellular_component;;biological_process;;biological_process;;molecular_function;;biological_process;;molecular_function;;biological_process;;molecular_function;;-;;biological_pr…	endoplasmic reticulum;;Golgi apparatus;;axon;;post-embryonic development;;cellular response to mercaptoethanol;;tricarboxylic acid cycle;;iron ion homeostasis;;II) ion;;cytoplasm;;protoporphyrinogen IX biosynthetic process;;mitochondrion;;metal ion binding;;neuronal cell body;;regulation of gene expression;;erythrocyte homeostasis;;regulatory region RNA binding;;cellular iron ion homeostasis;;tra…	K22416	IREB2	------	------	NP_073146	iron-responsive element-binding protein 2 [Mus musculus]	R-MMU-5690876;;R-MMU-5691152	IREB2;;Ub-K-IREB2	R-MMU-917937;R-MMU-382551;R-MMU-917937;R-MMU-382551	Iron uptake and transport;Transport of small molecules;Iron uptake and transport;Transport of small molecules	3JFYD;; 3JFYD	A:RNA processing and modification;;J:Translation, ribosomal structure and biogenesis	Q811J3	Iron-responsive element-binding protein 2 OS=Mus musculus OX=10090 GN=Ireb2 PE=1 SV=2	PF00694;; PF00330(Aconitase:Aconitase family	Aconitase_C;;-	Aconitase C-terminal domain;;conitate hydratase)	23.17	13.74	14.93	11.98	11.85	11.92	19.59	22.67	22.06
ENSMUSG00000032554	Trf	transferrin [Source:MGI Symbol;Acc:MGI:98821]	protein_coding	GO:0005770;; GO:0051286;; GO:0055037;; GO:1990459;; GO:0016020;; GO:0030139;; GO:0006826;; GO:0005905;; GO:0034986;; GO:1990712;; GO:0048260;; GO:0030120;; GO:0007257;; GO:0045780;; GO:0005615;; GO:0031410;; GO:0009617;; GO:0097433;; GO:0045178;; GO:0009925;; GO:0048471;; GO:0006879;; GO:0071281;; GO:0016324;; GO:0009986;; GO:0030316;; GO:0031982;; GO:0008198;; GO:0008199;; GO:0045893;; GO:001509…	cellular_component;;cellular_component;;cellular_component;;molecular_function;;cellular_component;;cellular_component;;biological_process;;cellular_component;;molecular_function;;cellular_component;;biological_process;;cellular_component;;biological_process;;biological_process;;cellular_component;;cellular_component;;biological_process;;cellular_component;;cellular_component;;cellular_component;…	late endosome;;cell tip;;recycling endosome;;transferrin receptor binding;;membrane;;endocytic vesicle;;iron ion transport;;clathrin-coated pit;;iron chaperone activity;;HFE-transferrin receptor complex;;positive regulation of receptor-mediated endocytosis;;vesicle coat;;activation of JUN kinase activity;;positive regulation of bone resorption;;extracellular space;;cytoplasmic vesicle;;response t…	K14736	TF	mmu04978;; mmu04216;; mmu04066	Mineral absorption;;Ferroptosis;;HIF-1 signaling pathway	NP_598738.1	serotransferrin precursor [Mus musculus]	R-MMU-350704;;R-MMU-8956763;;R-MMU-8869140;;R-MMU-8957001;;R-MMU-917974;;R-MMU-350754	TF;;TF;;apoTF;;phospho-p-TF;;apoTF;;apoTF	R-MMU-76002;R-MMU-114608;R-MMU-109582;R-MMU-76005;R-MMU-597592;R-MMU-381426;R-MMU-8957275;R-MMU-392499;R-MMU-5653656;R-MMU-8856828;R-MMU-199991;R-MMU-597592;R-MMU-381426;R-MMU-8957275;R-MMU-392499;R-MMU-917937;R-MMU-917977;R-MMU-382551;R-MMU-114608;R-MMU-109582;R-MMU-199991;R-MMU-8856828;R-MMU-5653656;R-MMU-917977;R-MMU-76002;R-MMU-917937;R-MMU-8856825;R-MMU-76005;R-MMU-382551	Platelet activation, signaling and aggregation;Platelet degranulation ;Hemostasis;Response to elevated platelet cytosolic Ca2+;Post-translational protein modification;Regulation of Insulin-like Growth Factor (IGF) transport and uptake by Insulin-like Growth Factor Binding Proteins (IGFBPs);Post-translational protein phosphorylation;Metabolism of proteins;Vesicle-mediated transport;Clathrin-mediat…	3JQ8F;; 3J35J	U:Intracellular trafficking, secretion, and vesicular transport;;P:Inorganic ion transport and metabolism	Q921I1	Serotransferrin OS=Mus musculus OX=10090 GN=Tf PE=1 SV=1	PF00405;; PF12974	Transferrin;;Phosphonate-bd	Transferrin;;ABC transporter, phosphonate, periplasmic substrate-binding protein	151.48	148.86	170.08	175.47	161.85	148.86	160.14	180.25	186.25
ENSMUSG00000033006	Sox10	SRY (sex determining region Y)-box 10 [Source:MGI Symbol;Acc:MGI:98358]	protein_coding	GO:0048589;; GO:0030154;; GO:0048469;; GO:0032808;; GO:0022010;; GO:0048484;; GO:0010628;; GO:0000785;; GO:0003677;; GO:0010626;; GO:0007417;; GO:0005737;; GO:0002009;; GO:0001701;; GO:0006355;; GO:0005634;; GO:0005654;; GO:0043066;; GO:0045944;; GO:0000981;; GO:0000980;; GO:0090090;; GO:0030318;; GO:0061138;; GO:0071393;; GO:0008134;; GO:0014003;; GO:0031315;; GO:0045892;; GO:0045893;; GO:000636…	biological_process;;biological_process;;biological_process;;biological_process;;biological_process;;biological_process;;biological_process;;cellular_component;;molecular_function;;biological_process;;biological_process;;cellular_component;;biological_process;;biological_process;;biological_process;;cellular_component;;cellular_component;;biological_process;;biological_process;;molecular_function;…	developmental growth;;cell differentiation;;cell maturation;;lacrimal gland development;;central nervous system myelination;;enteric nervous system development;;positive regulation of gene expression;;chromatin;;DNA binding;;negative regulation of Schwann cell proliferation;;central nervous system development;;cytoplasm;;morphogenesis of an epithelium;;in utero embryonic development;;regulation o…	K09270	SOX7S	------	------	NP_035567	transcription factor SOX-10 [Mus musculus]	------		------	------	3J2A3	K:Transcription	Q04888	Transcription factor SOX-10 OS=Mus musculus OX=10090 GN=Sox10 PE=1 SV=2	PF12444;; PF00505(HMG_box:HMG ;; PF12444;; PF09011	Sox_N;;-;;Sox_N;;HMG_box_2	Sox developmental protein N terminal ;;igh mobility group) box;;Sox developmental protein N terminal;;HMG-box domain	0	0.03	0	0.08	0.11	0.05	0	0	0.1
ENSMUSG00000033809	Alg3	asparagine-linked glycosylation 3 (alpha-1,3-mannosyltransferase) [Source:MGI Symbol;Acc:MGI:1098592]	protein_coding	GO:0030176;; GO:0052925(molecular_function:dol-P-Man:Man(5)GlcNAc;; GO:0000033;; GO:0006486;; GO:0005789	cellular_component;;-;;molecular_function;;biological_process;;cellular_component	integral component of endoplasmic reticulum membrane;;)-PP-Dol alpha-1,3-mannosyltransferase activity;;alpha-1,3-mannosyltransferase activity;;protein glycosylation;;endoplasmic reticulum membrane	K03845	ALG3	mmu00513;; mmu00510	Various types of N-glycan biosynthesis;;N-Glycan biosynthesis	NP_666051(dol-P-Man:Man(5)GlcNAc	2)-PP-Dol alpha-1,3-mannosyltransferase isoform 1 [Mus musculus]	R-MMU-449287	Alg3	R-MMU-597592;R-MMU-446203;R-MMU-446193;R-MMU-392499	Post-translational protein modification;Asparagine N-linked glycosylation;Biosynthesis of the N-glycan precursor (dolichol lipid-linked oligosaccharide, LLO) and transfer to a nascent protein;Metabolism of proteins	3JBI9	G:Carbohydrate transport and metabolism	Q8K2A8(Dol-P-Man:Man(5)GlcNAc	2)-PP-Dol alpha-1,3-mannosyltransferase OS=Mus musculus OX=10090 GN=Alg3 PE=1 SV=2	PF05208;; PF14897	ALG3;;EpsG	ALG3 protein;;EpsG family	24.56	23.76	29.76	15.91	17.18	17.2	25.72	31.74	33.86
ENSMUSG00000033918	Parl	presenilin associated, rhomboid-like [Source:MGI Symbol;Acc:MGI:1277152]	protein_coding	GO:0004252;; GO:0004175;; GO:0016021;; GO:0090201;; GO:2000377;; GO:0005739;; GO:0030162;; GO:0005743;; GO:0010821;; GO:2001243;; GO:0006508;; GO:0005634;; GO:1903214;; GO:1903146	molecular_function;;molecular_function;;cellular_component;;biological_process;;biological_process;;cellular_component;;biological_process;;cellular_component;;biological_process;;biological_process;;biological_process;;cellular_component;;biological_process;;biological_process	serine-type endopeptidase activity;;endopeptidase activity;;integral component of membrane;;negative regulation of release of cytochrome c from mitochondria;;regulation of reactive oxygen species metabolic process;;mitochondrion;;regulation of proteolysis;;mitochondrial inner membrane;;regulation of mitochondrion organization;;negative regulation of intrinsic apoptotic signaling pathway;;proteoly…	K09650	PARL, PSARL, PCP1	------	------	NP_001005767	presenilins-associated rhomboid-like protein, mitochondrial precursor [Mus musculus]	R-MMU-5333637	Parl	R-MMU-8949215;R-MMU-8949664;R-MMU-382551	Mitochondrial calcium ion transport;Processing of SMDT1;Transport of small molecules	3JB6S	T:Signal transduction mechanisms	Q5XJY4	Presenilins-associated rhomboid-like protein, mitochondrial OS=Mus musculus OX=10090 GN=Parl PE=1 SV=1	PF01694	Rhomboid	Rhomboid family	115.98	100.57	97.87	123.15	112.9	101.77	109.33	154.5	86.61
ENSMUSG00000034218	Atm	ataxia telangiectasia mutated [Source:MGI Symbol;Acc:MGI:107202]	protein_coding	GO:0005737;; GO:0006974;; GO:0007420;; GO:0071480;; GO:1990391;; GO:0016303;; GO:0000781;; GO:0031410;; GO:0007050;; GO:0004677;; GO:0003677;; GO:0005524	cellular_component;;biological_process;;biological_process;;biological_process;;cellular_component;;molecular_function;;cellular_component;;cellular_component;;biological_process;;molecular_function;;molecular_function;;molecular_function	cytoplasm;;cellular response to DNA damage stimulus;;brain development;;cellular response to gamma radiation;;DNA repair complex;;1-phosphatidylinositol-3-kinase activity;;chromosome, telomeric region;;cytoplasmic vesicle;;cell cycle arrest;;DNA-dependent protein kinase activity;;DNA binding;;ATP binding	K04728	ATM, TEL1	mmu03440;; mmu05165;; mmu05170;; mmu05166;; mmu04115;; mmu05206;; mmu04110;; mmu04210;; mmu04064;; mmu01524;; mmu04068;; mmu04218;; mmu05202	Homologous recombination;;Human papillomavirus infection;;Human immunodeficiency virus 1 infection;;Human T-cell leukemia virus 1 infection;;p53 signaling pathway;;MicroRNAs in cancer;;Cell cycle;;Apoptosis;;NF-kappa B signaling pathway;;Platinum drug resistance;;FoxO signaling pathway;;Cellular senescence;;Transcriptional misregulation in cancer	NP_031525	serine-protein kinase ATM [Mus musculus]	R-MMU-5682043;;R-MMU-69484;;R-MMU-5693527;;R-MMU-9665169;;R-MMU-9665171	Atm;;Atm;;phospho-Atm;;Atm;;Atm	R-MMU-5693548;R-MMU-73894;R-MMU-2559583;R-MMU-5693606;R-MMU-2559586;R-MMU-5693532;R-MMU-8953897;R-MMU-2262752;R-MMU-5693548;R-MMU-73894;R-MMU-2559583;R-MMU-5693606;R-MMU-2559586;R-MMU-5693532;R-MMU-8953897;R-MMU-2262752;R-MMU-5693616;R-MMU-5685942;R-MMU-74160;R-MMU-6804760;R-MMU-2262752;R-MMU-212436;R-MMU-5693548;R-MMU-5693565;R-MMU-5693567;R-MMU-5693568;R-MMU-73894;R-MMU-349425;R-MMU-69541;R-MMU…	Sensing of DNA Double Strand Breaks;DNA Repair;Cellular Senescence;DNA Double Strand Break Response;DNA Damage/Telomere Stress Induced Senescence;DNA Double-Strand Break Repair;Cellular responses to stimuli;Cellular responses to stress;Sensing of DNA Double Strand Breaks;DNA Repair;Cellular Senescence;DNA Double Strand Break Response;DNA Damage/Telomere Stress Induced Senescence;DNA Double-Strand…	3J24W;; 3J24W;; 3J24W;; 3J24W	B:Chromatin structure and dynamics;;D:Cell cycle control, cell division, chromosome partitioning;;L:Replication, recombination and repair;;T:Signal transduction mechanisms	Q62388	Serine-protein kinase ATM OS=Mus musculus OX=10090 GN=Atm PE=1 SV=2	PF02259;; PF11640;; PF02260;; PF00454	FAT;;TAN;;FATC;;PI3_PI4_kinase	FAT domain;;Telomere-length maintenance and DNA damage repair;;FATC domain;;Phosphatidylinositol 3- and 4-kinase	11.57	7.8	8.35	6.81	8.05	8.05	14.33	16.48	13.92
ENSMUSG00000034708	Grn	granulin [Source:MGI Symbol;Acc:MGI:95832]	protein_coding	GO:0005794;; GO:0030335;; GO:0005770;; GO:0050679;; GO:0060266;; GO:0005765;; GO:0005615;; GO:0051087;; GO:1905673;; GO:0050821;; GO:1902564;; GO:0043524;; GO:0007042;; GO:0007041;; GO:0005886;; GO:1905247;; GO:0005783	cellular_component;;biological_process;;cellular_component;;biological_process;;biological_process;;cellular_component;;cellular_component;;molecular_function;;biological_process;;biological_process;;biological_process;;biological_process;;biological_process;;biological_process;;cellular_component;;biological_process;;cellular_component	Golgi apparatus;;positive regulation of cell migration;;late endosome;;positive regulation of epithelial cell proliferation;;negative regulation of respiratory burst involved in inflammatory response;;lysosomal membrane;;extracellular space;;chaperone binding;;positive regulation of lysosome organization;;protein stabilization;;negative regulation of neutrophil activation;;negative regulation of …	K23879	GRN	------	------	NP_032201	progranulin precursor [Mus musculus]	R-MMU-6799168;;R-MMU-6806217	Grn;;Grn	R-MMU-168249;R-MMU-6798695;R-MMU-168256;R-MMU-168249;R-MMU-6798695;R-MMU-168256	Innate Immune System;Neutrophil degranulation;Immune System;Innate Immune System;Neutrophil degranulation;Immune System	3JEX3	T:Signal transduction mechanisms	Q3U9N4	Progranulin OS=Mus musculus OX=10090 GN=Grn PE=1 SV=1	PF00396	Granulin	Granulin	723.26	822.27	615.58	569.8	488.73	559.83	504.26	468.01	436.66
ENSMUSG00000035000	Dpp4	dipeptidylpeptidase 4 [Source:MGI Symbol;Acc:MGI:94919]	protein_coding	GO:0004252;; GO:0005783;; GO:0042110;; GO:0030027;; GO:0008239;; GO:0001666;; GO:0002709;; GO:0001662;; GO:0043542;; GO:0042277;; GO:0071438;; GO:0016021;; GO:0036343;; GO:0035641;; GO:0002020;; GO:0006508;; GO:0008236;; GO:0042802;; GO:0042803;; GO:0008284;; GO:0005794;; GO:0031258;; GO:0016324;; GO:0009986;; GO:0046581;; GO:0005886;; GO:0007155;; GO:0051234;; GO:0030139;; GO:0010716;; GO:004512…	molecular_function;;cellular_component;;biological_process;;cellular_component;;molecular_function;;biological_process;;biological_process;;biological_process;;biological_process;;molecular_function;;cellular_component;;cellular_component;;biological_process;;biological_process;;molecular_function;;biological_process;;molecular_function;;molecular_function;;molecular_function;;biological_process;…	serine-type endopeptidase activity;;endoplasmic reticulum;;T cell activation;;lamellipodium;;dipeptidyl-peptidase activity;;response to hypoxia;;regulation of T cell mediated immunity;;behavioral fear response;;endothelial cell migration;;peptide binding;;invadopodium membrane;;integral component of membrane;;psychomotor behavior;;locomotory exploration behavior;;protease binding;;proteolysis;;se…	K01278	DPP4, CD26	mmu04974	Protein digestion and absorption	XP_011237576	dipeptidyl peptidase 4 isoform X1 [Mus musculus]	R-MMU-400527;;R-MMU-400517	Dpp4;;Dpp4	R-MMU-400508;R-MMU-400511;R-MMU-2980736;R-MMU-381771;R-MMU-392499;R-MMU-400508;R-MMU-400511;R-MMU-2980736;R-MMU-381771;R-MMU-392499	Incretin synthesis, secretion, and inactivation;Synthesis, secretion, and inactivation of Glucose-dependent Insulinotropic Polypeptide (GIP);Peptide hormone metabolism;Synthesis, secretion, and inactivation of Glucagon-like Peptide-1 (GLP-1);Metabolism of proteins;Incretin synthesis, secretion, and inactivation;Synthesis, secretion, and inactivation of Glucose-dependent Insulinotropic Polypeptide…	3J6HR	O:Posttranslational modification, protein turnover, chaperones	P28843	Dipeptidyl peptidase 4 OS=Mus musculus OX=10090 GN=Dpp4 PE=1 SV=3	PF00930(DPPIV_N:Dipeptidyl peptidase IV ;; PF00326;; PF18811(DPPIV_rep:Dipeptidyl peptidase IV ;; PF01738;; PF12697;; PF03583;; PF20434	-;;Peptidase_S9;;-;;DLH;;Abhydrolase_6;;LIP;;BD-FAE	PP IV) N-terminal region;;Prolyl oligopeptidase family;;PP IV) low complexity region;;Dienelactone hydrolase family;;Alpha/beta hydrolase family;;Secretory lipase;;BD-FAE	0.03	0	0	0.03	0.08	0.01	0	0.05	0.04
ENSMUSG00000035069	Oma1	OMA1 zinc metallopeptidase [Source:MGI Symbol;Acc:MGI:1914263]	protein_coding	GO:0097009;; GO:0004222;; GO:0006629;; GO:0120162;; GO:0016021;; GO:0006515;; GO:0034982;; GO:0005739;; GO:0031966;; GO:0005743;; GO:0002024;; GO:0010637;; GO:0042407;; GO:0006006;; GO:0046872;; GO:0007005	biological_process;;molecular_function;;biological_process;;biological_process;;cellular_component;;biological_process;;biological_process;;cellular_component;;cellular_component;;cellular_component;;biological_process;;biological_process;;biological_process;;biological_process;;molecular_function;;biological_process	energy homeostasis;;metalloendopeptidase activity;;lipid metabolic process;;positive regulation of cold-induced thermogenesis;;integral component of membrane;;misfolded or incompletely synthesized protein catabolic process;;mitochondrial protein processing;;mitochondrion;;mitochondrial membrane;;mitochondrial inner membrane;;diet induced thermogenesis;;negative regulation of mitochondrial fusion;…	------	------	------	------	NP_080185	metalloendopeptidase OMA1, mitochondrial precursor [Mus musculus]	R-MMU-8867510	OMA1	R-MMU-169911;R-MMU-5357801;R-MMU-109581	Regulation of Apoptosis;Programmed Cell Death;Apoptosis	3JDWF	O:Posttranslational modification, protein turnover, chaperones	Q9D8H7	Metalloendopeptidase OMA1, mitochondrial OS=Mus musculus OX=10090 GN=Oma1 PE=1 SV=1	PF01435	Peptidase_M48	Peptidase family M48	8.94	9.61	10.29	4.04	4.11	3.33	9.5	11.19	11.02
ENSMUSG00000036273	Lrrk2	leucine-rich repeat kinase 2 [Source:MGI Symbol;Acc:MGI:1913975]	protein_coding	GO:0000187;; GO:0000186;; GO:1904713;; GO:0006914;; GO:0019722;; GO:0099400;; GO:0030424;; GO:0003779;; GO:0030276;; GO:0044754;; GO:0044753;; GO:0005524	biological_process;;biological_process;;molecular_function;;biological_process;;biological_process;;cellular_component;;cellular_component;;molecular_function;;molecular_function;;cellular_component;;cellular_component;;molecular_function	activation of MAPK activity;;activation of MAPKK activity;;beta-catenin destruction complex binding;;autophagy;;calcium-mediated signaling;;caveola neck;;axon;;actin binding;;clathrin binding;;autolysosome;;amphisome;;ATP binding	K08844	LRRK2	mmu05012	Parkinson disease	NP_080006	leucine-rich repeat serine/threonine-protein kinase 2 [Mus musculus]	R-MMU-5661173	LRRK2	R-MMU-8848021;R-MMU-8857538;R-MMU-9006927;R-MMU-162582	Signaling by PTK6;PTK6 promotes HIF1A stabilization;Signaling by Non-Receptor Tyrosine Kinases;Signal Transduction	3J5N1	T:Signal transduction mechanisms	Q5S006	Leucine-rich repeat serine/threonine-protein kinase 2 OS=Mus musculus OX=10090 GN=Lrrk2 PE=1 SV=2	PF16095;; PF00069;; PF13855;; PF08477;; PF07714;; PF12799(LRR_4:Leucine Rich repeats ;; PF00071;; PF12796(Ank_2:Ankyrin repeats ;; PF14580;; PF00025;; PF00005	COR;;Pkinase;;LRR_8;;Roc;;PK_Tyr_Ser-Thr;;-;;Ras;;-;;LRR_9;;Arf;;ABC_tran	C-terminal of Roc, COR, domain;;Protein kinase domain;;Leucine rich repeat;;Ras of Complex, Roc, domain of DAPkinase;;Protein tyrosine and serine/threonine kinase;; copies);;Ras family;; copies);;Leucine-rich repeat;;ADP-ribosylation factor family;;ABC transporter	45.49	30.74	35.49	24.8	27.33	20.4	43.43	50.38	54.8
ENSMUSG00000036940	Kdm1a	lysine (K)-specific demethylase 1A [Source:MGI Symbol;Acc:MGI:1196256]	protein_coding	GO:0071480;; GO:0008283;; GO:0003700;; GO:0006342;; GO:0050681;; GO:0005654;; GO:0032451;; GO:0000790;; GO:1990391;; GO:0034644;; GO:0003682;; GO:0000784	biological_process;;biological_process;;molecular_function;;biological_process;;molecular_function;;cellular_component;;molecular_function;;cellular_component;;cellular_component;;biological_process;;molecular_function;;cellular_component	cellular response to gamma radiation;;cell proliferation;;transcription factor activity, sequence-specific DNA binding;;chromatin silencing;;androgen receptor binding;;nucleoplasm;;demethylase activity;;nuclear chromatin;;DNA repair complex;;cellular response to UV;;chromatin binding;;nuclear chromosome, telomeric region	K11450	KDM1A, AOF2, LSD1	mmu04714	Thermogenesis	XP_006539392	lysine-specific histone demethylase 1A isoform X1 [Mus musculus]	R-MMU-996769	KDM1A	R-MMU-3247509;R-MMU-109582;R-MMU-9006931;R-MMU-3214815;R-MMU-8939211;R-MMU-4839726;R-MMU-3214842;R-MMU-983231;R-MMU-9018519;R-MMU-162582	Chromatin modifying enzymes;Hemostasis;Signaling by Nuclear Receptors;HDACs deacetylate histones;ESR-mediated signaling;Chromatin organization;HDMs demethylate histones;Factors involved in megakaryocyte development and platelet production;Estrogen-dependent gene expression;Signal Transduction	3J25Z;; 3J25Z	H:Coenzyme transport and metabolism;;Q:Secondary metabolites biosynthesis, transport and catabolism	Q6ZQ88	Lysine-specific histone demethylase 1A OS=Mus musculus OX=10090 GN=Kdm1a PE=1 SV=2	PF04433;; PF01593;; PF13450(NAD_binding_8:NAD;; PF01266;; PF07992;; PF00070;; PF01262;; PF00890;; PF12831;; PF03486	SWIRM;;Amino_oxidase;;-;;DAO;;Pyr_redox_2;;Pyr_redox;;AlaDh_PNT_C;;FAD_binding_2;;FAD_oxidored;;HI0933_like	SWIRM domain;;Flavin containing amine oxidoreductase;;)-binding Rossmann-like domain;;FAD dependent oxidoreductase;;Pyridine nucleotide-disulphide oxidoreductase;;Pyridine nucleotide-disulphide oxidoreductase;;Alanine dehydrogenase/PNT, C-terminal domain;;FAD binding domain;;FAD dependent oxidoreductase;;HI0933-like protein	39.87	41.49	39.15	36.38	34.45	38.58	39.27	41.33	37.23
ENSMUSG00000037071	Scd1	stearoyl-Coenzyme A desaturase 1 [Source:MGI Symbol;Acc:MGI:98239]	protein_coding	GO:0006633;; GO:0006636;; GO:1903699;; GO:0005789;; GO:0030176;; GO:1903966;; GO:0044130;; GO:0016491;; GO:0005730;; GO:0033561;; GO:0009617;; GO:0034434;; GO:0034435;; GO:0005506;; GO:0046872;; GO:0006641;; GO:0050872;; GO:0050873;; GO:0050830;; GO:0010873;; GO:0032896;; GO:0008610;; GO:0048733;; GO:0043231;; GO:0120162;; GO:0070542;; GO:0004768;; GO:0005783;; GO:0016021	biological_process;;biological_process;;biological_process;;cellular_component;;cellular_component;;biological_process;;biological_process;;molecular_function;;cellular_component;;biological_process;;biological_process;;biological_process;;biological_process;;molecular_function;;molecular_function;;biological_process;;biological_process;;biological_process;;biological_process;;biological_process;…	fatty acid biosynthetic process;;unsaturated fatty acid biosynthetic process;;tarsal gland development;;endoplasmic reticulum membrane;;integral component of endoplasmic reticulum membrane;;monounsaturated fatty acid biosynthetic process;;negative regulation of growth of symbiont in host;;oxidoreductase activity;;nucleolus;;regulation of water loss via skin;;response to bacterium;;sterol esterifi…	K00507	SCD, desC	mmu04152;; mmu01040;; mmu03320	AMPK signaling pathway;;Biosynthesis of unsaturated fatty acids;;PPAR signaling pathway	NP_033153	acyl-CoA desaturase 1 [Mus musculus]	R-MMU-400117	SCD	R-MMU-556833;R-MMU-8978868;R-MMU-75105;R-MMU-1430728	Metabolism of lipids;Fatty acid metabolism;Fatty acyl-CoA biosynthesis;Metabolism	3J9V5	I:Lipid transport and metabolism	P13516	Acyl-CoA desaturase 1 OS=Mus musculus OX=10090 GN=Scd1 PE=1 SV=2	PF00487	FA_desaturase	Fatty acid desaturase	106.89	110.18	129.13	82.52	73.33	63.17	107.98	117.75	117.14
ENSMUSG00000037225	Fgf2	fibroblast growth factor 2 [Source:MGI Symbol;Acc:MGI:95516]	protein_coding	GO:0005737;; GO:0042056;; GO:0005125;; GO:0007568;; GO:0008083;; GO:0000186;; GO:0005634;; GO:0001658;; GO:0060978;; GO:0005104;; GO:0005615	cellular_component;;molecular_function;;molecular_function;;biological_process;;molecular_function;;biological_process;;cellular_component;;biological_process;;biological_process;;molecular_function;;cellular_component	cytoplasm;;chemoattractant activity;;cytokine activity;;aging;;growth factor activity;;activation of MAPKK activity;;nucleus;;branching involved in ureteric bud morphogenesis;;angiogenesis involved in coronary vascular morphogenesis;;fibroblast growth factor receptor binding;;extracellular space	K18497	FGF2	mmu04010;; mmu05218;; mmu04014;; mmu04015;; mmu05200;; mmu05224;; mmu04550;; mmu05205;; mmu04020;; mmu05226;; mmu04151;; mmu05167;; mmu01521;; mmu04810	MAPK signaling pathway;;Melanoma;;Ras signaling pathway;;Rap1 signaling pathway;;Pathways in cancer;;Breast cancer;;Signaling pathways regulating pluripotency of stem cells;;Proteoglycans in cancer;;Calcium signaling pathway;;Gastric cancer;;PI3K-Akt signaling pathway;;Kaposi sarcoma-associated herpesvirus infection;;EGFR tyrosine kinase inhibitor resistance;;Regulation of actin cytoskeleton	NP_032032	fibroblast growth factor 2 [Mus musculus]	R-MMU-189898	FGF2(10-155)	R-MMU-190370;R-MMU-1474244;R-MMU-5654699;R-MMU-5654689;R-MMU-109704;R-MMU-5654696;R-MMU-3000171;R-MMU-3000170;R-MMU-5654693;R-MMU-9006925;R-MMU-5654219;R-MMU-2404192;R-MMU-5684996;R-MMU-5654726;R-MMU-5673001;R-MMU-6811558;R-MMU-199418;R-MMU-5654727;R-MMU-5654708;R-MMU-5654733;R-MMU-190242;R-MMU-190322;R-MMU-5654720;R-MMU-5654700;R-MMU-5654695;R-MMU-5654706;R-MMU-5654688;R-MMU-1257604;R-MMU-900693…	FGFR1b ligand binding and activation;Extracellular matrix organization;SHC-mediated cascade:FGFR2;PI-3K cascade:FGFR1;PI3K Cascade;Downstream signaling of activated FGFR2;Non-integrin membrane-ECM interactions;Syndecan interactions;FRS-mediated FGFR1 signaling;Intracellular signaling by second messengers;Phospholipase C-mediated cascade: FGFR1;Signaling by Type 1 Insulin-like Growth Factor 1 Rece…	3J69E	T:Signal transduction mechanisms	P15655	Fibroblast growth factor 2 OS=Mus musculus OX=10090 GN=Fgf2 PE=1 SV=1	PF00167;; PF06268;; PF00340	FGF;;Fascin;;IL1	Fibroblast growth factor;;Fascin domain;;Interleukin-1 / 18	3.03	2.09	3.83	0.55	0.44	0.32	5.95	6.53	5.24
ENSMUSG00000037580	Gch1	GTP cyclohydrolase 1 [Source:MGI Symbol;Acc:MGI:95675]	protein_coding	GO:0071222;; GO:0051066;; GO:0051260;; GO:0003934;; GO:0014916;; GO:0051000;; GO:0008270;; GO:0042311;; GO:0031369;; GO:0046654;; GO:0048265;; GO:0005737;; GO:0050662;; GO:0030742;; GO:0050884;; GO:0031410;; GO:0005634;; GO:0005654;; GO:0035998;; GO:0042559;; GO:0065003;; GO:0010460;; GO:0005509;; GO:0006729;; GO:0051019;; GO:0051291;; GO:0034612;; GO:0003924;; GO:0005525;; GO:0034341;; GO:004241…	biological_process;;biological_process;;biological_process;;molecular_function;;biological_process;;biological_process;;molecular_function;;biological_process;;molecular_function;;biological_process;;biological_process;;cellular_component;;molecular_function;;molecular_function;;biological_process;;cellular_component;;cellular_component;;cellular_component;;biological_process;;biological_process;…	cellular response to lipopolysaccharide;;dihydrobiopterin metabolic process;;protein homooligomerization;;GTP cyclohydrolase I activity;;regulation of lung blood pressure;;positive regulation of nitric-oxide synthase activity;;zinc ion binding;;vasodilation;;translation initiation factor binding;;tetrahydrofolate biosynthetic process;;response to pain;;cytoplasm;;coenzyme binding;;GTP-dependent p…	K01495	GCH1, folE	mmu00790	Folate biosynthesis	NP_032128	GTP cyclohydrolase 1 [Mus musculus]	R-MMU-1474127	GCH1	R-MMU-8978934;R-MMU-196854;R-MMU-1474151;R-MMU-1430728	Metabolism of cofactors;Metabolism of vitamins and cofactors;Tetrahydrobiopterin (BH4) synthesis, recycling, salvage and regulation;Metabolism	3J4MW	H:Coenzyme transport and metabolism	Q05915	GTP cyclohydrolase 1 OS=Mus musculus OX=10090 GN=Gch1 PE=1 SV=1	PF01227	GTP_cyclohydroI	GTP cyclohydrolase I	40.09	51.57	24.29	24.31	23.31	25.88	24.28	18.45	16.74
ENSMUSG00000037826	Ppm1k	protein phosphatase 1K (PP2C domain containing) [Source:MGI Symbol;Acc:MGI:2442111]	protein_coding	GO:1904184;; GO:0004724;; GO:0004722;; GO:0005739;; GO:0005759;; GO:0046872	biological_process;;molecular_function;;molecular_function;;cellular_component;;cellular_component;;molecular_function	positive regulation of pyruvate dehydrogenase activity;;magnesium-dependent protein serine/threonine phosphatase activity;;protein serine/threonine phosphatase activity;;mitochondrion;;mitochondrial matrix;;metal ion binding	K17505	PPM1K, PP2CM	------	------	NP_780732	protein phosphatase 1K, mitochondrial precursor [Mus musculus]	R-MMU-5693145	PPM1K	R-MMU-70895;R-MMU-71291;R-MMU-1430728	Branched-chain amino acid catabolism;Metabolism of amino acids and derivatives;Metabolism	3J2QA	T:Signal transduction mechanisms	Q8BXN7	Protein phosphatase 1K, mitochondrial OS=Mus musculus OX=10090 GN=Ppm1k PE=1 SV=1	PF00481;; PF13672	PP2C;;PP2C_2	Protein phosphatase 2C;;Protein phosphatase 2C	5.07	2.54	5.56	0.44	3.11	0.83	6.12	8.88	3.45
ENSMUSG00000038150	Ormdl3	ORM1-like 3 (S. cerevisiae) [Source:MGI Symbol;Acc:MGI:1913862]	protein_coding	GO:0005783;; GO:0016021;; GO:0090156;; GO:1900060;; GO:0035339;; GO:0006672	cellular_component;;cellular_component;;biological_process;;biological_process;;cellular_component;;biological_process	endoplasmic reticulum;;integral component of membrane;;cellular sphingolipid homeostasis;;negative regulation of ceramide biosynthetic process;;SPOTS complex;;ceramide metabolic process	------	------	------	------	NP_079937	ORM1-like protein 3 [Mus musculus]	R-MMU-6799643;;R-MMU-6806293;;R-MMU-6800882;;R-MMU-8865589	Ormdl3;;Ormdl3;;Ormdl3;;Ormdl3	R-MMU-168249;R-MMU-6798695;R-MMU-168256;R-MMU-168249;R-MMU-6798695;R-MMU-168256;R-MMU-168249;R-MMU-6798695;R-MMU-168256;R-MMU-1660661;R-MMU-556833;R-MMU-428157;R-MMU-1430728	Innate Immune System;Neutrophil degranulation;Immune System;Innate Immune System;Neutrophil degranulation;Immune System;Innate Immune System;Neutrophil degranulation;Immune System;Sphingolipid de novo biosynthesis;Metabolism of lipids;Sphingolipid metabolism;Metabolism	3JCEC	S:Function unknown	Q9CPZ6	ORM1-like protein 3 OS=Mus musculus OX=10090 GN=Ormdl3 PE=2 SV=1	PF04061;; PF04061	ORMDL;;ORMDL	ORMDL family ;;ORMDL family	69.93	67.93	66.06	57.15	44.28	51.57	52.69	62.75	58.51
ENSMUSG00000038240	Pdss2	prenyl (solanesyl) diphosphate synthase, subunit 2 [Source:MGI Symbol;Acc:MGI:1918615]	protein_coding	GO:0046982;; GO:0000010;; GO:0050878;; GO:0005829;; GO:0051290;; GO:0005739;; GO:0008299;; GO:1990234;; GO:0006744	molecular_function;;molecular_function;;biological_process;;cellular_component;;biological_process;;cellular_component;;biological_process;;cellular_component;;biological_process	protein heterodimerization activity;;trans-hexaprenyltranstransferase activity;;regulation of body fluid levels;;cytosol;;protein heterotetramerization;;mitochondrion;;isoprenoid biosynthetic process;;transferase complex;;ubiquinone biosynthetic process	K12505	PDSS2	mmu00900	Terpenoid backbone biosynthesis	NP_082048	decaprenyl-diphosphate synthase subunit 2 isoform 1 [Mus musculus]	R-MMU-2162264	Pdss2	R-MMU-8978934;R-MMU-196854;R-MMU-2142789;R-MMU-1430728	Metabolism of cofactors;Metabolism of vitamins and cofactors;Ubiquinol biosynthesis;Metabolism	3J3JF	H:Coenzyme transport and metabolism	Q33DR3	Decaprenyl-diphosphate synthase subunit 2 OS=Mus musculus OX=10090 GN=Pdss2 PE=1 SV=2	PF00348	polyprenyl_synt	Polyprenyl synthetase	5	4.77	5.66	7.48	6.24	6.88	6.29	7.42	5.3
ENSMUSG00000038415	Foxq1	forkhead box Q1 [Source:MGI Symbol;Acc:MGI:1298228]	protein_coding	GO:0001227;; GO:0000122;; GO:0005634;; GO:0030154;; GO:0006357;; GO:0043524;; GO:0000978;; GO:0009653;; GO:0031069;; GO:0000981	molecular_function;;biological_process;;cellular_component;;biological_process;;biological_process;;biological_process;;molecular_function;;biological_process;;biological_process;;molecular_function	transcriptional repressor activity, RNA polymerase II transcription regulatory region sequence-specific binding;;negative regulation of transcription from RNA polymerase II promoter;;nucleus;;cell differentiation;;regulation of transcription from RNA polymerase II promoter;;negative regulation of neuron apoptotic process;;RNA polymerase II core promoter proximal region sequence-specific DNA bindi…	K09410	FOXQ, HFH1	------	------	NP_032265	forkhead box protein Q1 [Mus musculus]	------		------	------	3JFTN	K:Transcription	O70220	Forkhead box protein Q1 OS=Mus musculus OX=10090 GN=Foxq1 PE=2 SV=3	PF00250	Forkhead	Forkhead domain	0.66	0.57	0.54	1.02	0.51	0.88	0.5	0.53	0.6
ENSMUSG00000038418	Egr1	early growth response 1 [Source:MGI Symbol;Acc:MGI:95295]	protein_coding	GO:0032922;; GO:0071480;; GO:2000182;; GO:0007616;; GO:0007611;; GO:0030509;; GO:0010628;; GO:0008270;; GO:0070498;; GO:0003677;; GO:0010942;; GO:0032868;; GO:0098759;; GO:0001666;; GO:0042981;; GO:0060086;; GO:0005737;; GO:0043565;; GO:0000122;; GO:0048169;; GO:0005634;; GO:0048661;; GO:0050725;; GO:0005654;; GO:0014911;; GO:0071310;; GO:0006357;; GO:0072110;; GO:0045893;; GO:0006366;; GO:003323…	biological_process;;biological_process;;biological_process;;biological_process;;biological_process;;biological_process;;biological_process;;molecular_function;;biological_process;;molecular_function;;biological_process;;biological_process;;biological_process;;biological_process;;biological_process;;biological_process;;cellular_component;;molecular_function;;biological_process;;biological_process;…	circadian regulation of gene expression;;cellular response to gamma radiation;;regulation of progesterone biosynthetic process;;long-term memory;;learning or memory;;BMP signaling pathway;;positive regulation of gene expression;;zinc ion binding;;interleukin-1-mediated signaling pathway;;DNA binding;;positive regulation of cell death;;response to insulin;;cellular response to interleukin-8;;respo…	K09203	EGR1	mmu05166;; mmu05020;; mmu04912;; mmu04928;; mmu04371;; mmu04933	Human T-cell leukemia virus 1 infection;;Prion diseases;;GnRH signaling pathway;;Parathyroid hormone synthesis, secretion and action;;Apelin signaling pathway;;AGE-RAGE signaling pathway in diabetic complications	NP_031939	early growth response protein 1 [Mus musculus]	------		------	------	3JB06	K:Transcription	P08046	Early growth response protein 1 OS=Mus musculus OX=10090 GN=Egr1 PE=1 SV=2	PF11928;; PF00096;; PF11914(DUF3432:Domain of unknown function ;; PF13465;; PF13894	DUF3446;;zf-C2H2;;-;;zf-H2C2_2;;zf-C2H2_4	Early growth response N-terminal domain;;Zinc finger, C2H2 type;;UF3432);;Zinc-finger double domain;;C2H2-type zinc finger	209.65	131.22	159.73	38.37	37.96	48.38	90.51	150.38	145.69
ENSMUSG00000038615	Nfe2l1	nuclear factor, erythroid derived 2,-like 1 [Source:MGI Symbol;Acc:MGI:99421]	protein_coding	GO:1903353;; GO:0021781;; GO:0005789;; GO:0010906;; GO:0030176;; GO:0044877;; GO:0045454;; GO:0005783;; GO:0036003;; GO:0097201;; GO:0042883;; GO:0016021;; GO:1901329;; GO:0003713;; GO:0050727;; GO:0000209;; GO:0070417;; GO:0006749;; GO:0045944;; GO:0007088;; GO:0010468;; GO:0000980;; GO:0019725;; GO:0005737;; GO:0021522;; GO:0019217;; GO:0019216;; GO:0030218;; GO:0061136;; GO:1905897;; GO:007139…	biological_process;;biological_process;;cellular_component;;biological_process;;cellular_component;;molecular_function;;biological_process;;cellular_component;;biological_process;;biological_process;;biological_process;;cellular_component;;biological_process;;molecular_function;;biological_process;;biological_process;;biological_process;;biological_process;;biological_process;;biological_process;…	regulation of nucleus organization;;glial cell fate commitment;;endoplasmic reticulum membrane;;regulation of glucose metabolic process;;integral component of endoplasmic reticulum membrane;;macromolecular complex binding;;cell redox homeostasis;;endoplasmic reticulum;;positive regulation of transcription from RNA polymerase II promoter in response to stress;;negative regulation of transcription …	K09040	NFE2L1_3	------	------	AAC83235.1	Nrf1 splice variant D [Mus musculus]	------		------	------	3JCF9	K:Transcription	Q61985	Endoplasmic reticulum membrane sensor NFE2L1 OS=Mus musculus OX=10090 GN=Nfe2l1 PE=1 SV=2	PF03131;; PF00170;; PF07716	bZIP_Maf;;bZIP_1;;bZIP_2	bZIP Maf transcription factor;;bZIP transcription factor;;Basic region leucine zipper	528.35	522.19	353.05	262.29	198.91	248.47	288.12	258.94	270.85
ENSMUSG00000039100	Marchf6	membrane associated ring-CH-type finger 6 [Source:MGI Symbol;Acc:MGI:2442773]	protein_coding	GO:0031624;; GO:0005783;; GO:0061630;; GO:0016021;; GO:1990381;; GO:0010498;; GO:0019899;; GO:0016567;; GO:0030176;; GO:0008270;; GO:0030433;; GO:0043161;; GO:0070936;; GO:0004842	molecular_function;;cellular_component;;molecular_function;;cellular_component;;molecular_function;;biological_process;;molecular_function;;biological_process;;cellular_component;;molecular_function;;biological_process;;biological_process;;biological_process;;molecular_function	ubiquitin conjugating enzyme binding;;endoplasmic reticulum;;ubiquitin protein ligase activity;;integral component of membrane;;ubiquitin-specific protease binding;;proteasomal protein catabolic process;;enzyme binding;;protein ubiquitination;;integral component of endoplasmic reticulum membrane;;zinc ion binding;;ER-associated ubiquitin-dependent protein catabolic process;;proteasome-mediated ub…	K10661	MARCH6, DOA10	mmu04141	Protein processing in endoplasmic reticulum	NP_766194	E3 ubiquitin-protein ligase MARCHF6 [Mus musculus]	------		------	------	3J5VT	A:RNA processing and modification	Q6ZQ89	E3 ubiquitin-protein ligase MARCHF6 OS=Mus musculus OX=10090 GN=Marchf6 PE=2 SV=2	PF12906	RINGv	RING-variant domain	48.57	38.37	46.56	38.58	26.64	30.96	36.86	48.03	43.31
ENSMUSG00000039286	Fndc3b	fibronectin type III domain containing 3B [Source:MGI Symbol;Acc:MGI:1919257]	protein_coding	GO:0016021	cellular_component	integral component of membrane	K24485	FNDC3	------	------	XP_017175227.1	fibronectin type III domain-containing protein 3B isoform X1 [Mus musculus]	------		------	------	3JE3I	Z:Cytoskeleton	A0A0R4J0H8	Fibronectin type III domain-containing protein 3B OS=Mus musculus OX=10090 GN=Fndc3b PE=1 SV=1	PF00041;; PF16656;; PF10179(NDNF:Neuron-derived neurotrophic factor, first Fn	fn3;;Pur_ac_phosph_N;;-	Fibronectin type III domain;;Purple acid Phosphatase, N-terminal domain;;II) domain	64.41	52.47	52.34	33.62	18.26	24.01	52.4	63.07	57.72
ENSMUSG00000040028	Elavl1	ELAV (embryonic lethal, abnormal vision)-like 1 (Hu antigen R) [Source:MGI Symbol;Acc:MGI:1100851]	protein_coding	GO:0070935;; GO:0005737;; GO:0005654;; GO:0005634;; GO:0051260;; GO:0017091;; GO:0003725;; GO:0003730;; GO:2000036;; GO:0045727;; GO:0042803;; GO:0019901;; GO:0060965;; GO:0048255;; GO:0010494;; GO:0035198;; GO:0005829;; GO:1990904;; GO:0098794;; GO:0003723;; GO:0098978;; GO:0035925;; GO:0003729	biological_process;;cellular_component;;cellular_component;;cellular_component;;biological_process;;molecular_function;;molecular_function;;molecular_function;;biological_process;;biological_process;;molecular_function;;molecular_function;;biological_process;;biological_process;;cellular_component;;molecular_function;;cellular_component;;cellular_component;;cellular_component;;molecular_function;…	3'-UTR-mediated mRNA stabilization;;cytoplasm;;nucleoplasm;;nucleus;;protein homooligomerization;;AU-rich element binding;;double-stranded RNA binding;;mRNA 3'-UTR binding;;regulation of stem cell population maintenance;;positive regulation of translation;;protein homodimerization activity;;protein kinase binding;;negative regulation of gene silencing by miRNA;;mRNA stabilization;;cytoplasmic str…	K13088	ELAVL1, HUR	mmu04152;; mmu04657	AMPK signaling pathway;;IL-17 signaling pathway	NP_034615	ELAV-like protein 1 [Mus musculus]	R-MMU-450532;;R-MMU-450376;;R-MMU-450582;;R-MMU-450576;;R-MMU-450448;;R-MMU-450601	phospho-Elavl1;;phospho-Elavl1;;Elavl1;;phospho-Elavl1;;phospho-Elavl1;;Elavl1	R-MMU-8953854;R-MMU-450531;R-MMU-450520;R-MMU-8953854;R-MMU-450531;R-MMU-450520;R-MMU-8953854;R-MMU-450531;R-MMU-450520;R-MMU-8953854;R-MMU-450531;R-MMU-450520;R-MMU-8953854;R-MMU-450531;R-MMU-450520;R-MMU-450531;R-MMU-72203;R-MMU-8953854;R-MMU-72172;R-MMU-72163;R-MMU-450520	Metabolism of RNA;Regulation of mRNA stability by proteins that bind AU-rich elements;HuR (ELAVL1) binds and stabilizes mRNA;Metabolism of RNA;Regulation of mRNA stability by proteins that bind AU-rich elements;HuR (ELAVL1) binds and stabilizes mRNA;Metabolism of RNA;Regulation of mRNA stability by proteins that bind AU-rich elements;HuR (ELAVL1) binds and stabilizes mRNA;Metabolism of RNA;Regula…	3J7JD	A:RNA processing and modification	P70372	ELAV-like protein 1 OS=Mus musculus OX=10090 GN=Elavl1 PE=1 SV=2	PF00076(RRM_1:RNA recognition motif. ;; PF13893(RRM_5:RNA recognition motif. ;; PF07576;; PF16842;; PF16367;; PF08777	-;;-;;BRAP2;;RRM_occluded;;RRM_7;;RRM_3	.k.a. RRM, RBD, or RNP domain);;.k.a. RRM, RBD, or RNP domain);;BRCA1-associated protein 2;;Occluded RNA-recognition motif;;RNA recognition motif;;RNA binding motif	53.29	50.41	50.61	77.5	72.72	76.72	63.21	62.83	65.8
ENSMUSG00000040564	Apoc1	apolipoprotein C-I [Source:MGI Symbol;Acc:MGI:88053]	protein_coding	GO:0034361;; GO:0034364;; GO:0005783;; GO:0034447;; GO:0051005;; GO:0034382;; GO:0034369;; GO:0010916;; GO:0006641;; GO:0033700;; GO:0032375;; GO:0033344;; GO:0004859;; GO:0042157;; GO:0010900;; GO:0005504;; GO:0005576;; GO:0048261;; GO:0045717;; GO:0008203	cellular_component;;cellular_component;;cellular_component;;biological_process;;biological_process;;biological_process;;biological_process;;biological_process;;biological_process;;biological_process;;biological_process;;biological_process;;molecular_function;;biological_process;;biological_process;;molecular_function;;cellular_component;;biological_process;;biological_process;;biological_process	very-low-density lipoprotein particle;;high-density lipoprotein particle;;endoplasmic reticulum;;very-low-density lipoprotein particle clearance;;negative regulation of lipoprotein lipase activity;;chylomicron remnant clearance;;plasma lipoprotein particle remodeling;;negative regulation of very-low-density lipoprotein particle clearance;;triglyceride metabolic process;;phospholipid efflux;;negat…	K22286	APOC1	mmu04979	Cholesterol metabolism	NP_031495	apolipoprotein C-I precursor [Mus musculus]	R-MMU-8855541	Apoc1	R-MMU-8866423;R-MMU-8963898;R-MMU-8964043;R-MMU-8964046;R-MMU-174824;R-MMU-382551	VLDL assembly;Plasma lipoprotein assembly;Plasma lipoprotein clearance;VLDL clearance;Plasma lipoprotein assembly, remodeling, and clearance;Transport of small molecules	3JI05	M:Cell wall/membrane/envelope biogenesis	P34928	Apolipoprotein C-I OS=Mus musculus OX=10090 GN=Apoc1 PE=1 SV=1	PF04691(ApoC-I:Apolipoprotein C-I	-	poC-1)	4.96	6	5.93	5.94	2.36	3.86	5.86	6.31	5.44
ENSMUSG00000041736	Tspo	translocator protein [Source:MGI Symbol;Acc:MGI:88222]	protein_coding	GO:0071222;; GO:0030325;; GO:0006869;; GO:0060242;; GO:1903579;; GO:0006821;; GO:0010823;; GO:0010042;; GO:0044325;; GO:0048266;; GO:0010940;; GO:0005783;; GO:0008503;; GO:0071294;; GO:0014012;; GO:0016021;; GO:0071476;; GO:0005739;; GO:0045019;; GO:0043065;; GO:0031397;; GO:0032720;; GO:2000379;; GO:0006811;; GO:0060253;; GO:0060252;; GO:0072656;; GO:0072655;; GO:0005497;; GO:0008347;; GO:001026…	biological_process;;biological_process;;biological_process;;biological_process;;biological_process;;biological_process;;biological_process;;biological_process;;molecular_function;;biological_process;;biological_process;;cellular_component;;molecular_function;;biological_process;;biological_process;;cellular_component;;biological_process;;cellular_component;;biological_process;;biological_process;…	cellular response to lipopolysaccharide;;adrenal gland development;;lipid transport;;contact inhibition;;negative regulation of ATP metabolic process;;chloride transport;;negative regulation of mitochondrion organization;;response to manganese ion;;ion channel binding;;behavioral response to pain;;positive regulation of necrotic cell death;;endoplasmic reticulum;;benzodiazepine receptor activity;…	K05770	TSPO, BZRP	mmu04979;; mmu05166;; mmu04080	Cholesterol metabolism;;Human T-cell leukemia virus 1 infection;;Neuroactive ligand-receptor interaction	NP_033905	translocator protein [Mus musculus]	R-MMU-2980957	Tspo	R-MMU-8957322;R-MMU-556833;R-MMU-196071;R-MMU-196108;R-MMU-1430728	Metabolism of steroids;Metabolism of lipids;Metabolism of steroid hormones;Pregnenolone biosynthesis;Metabolism	3JNMJ	T:Signal transduction mechanisms	P50637	Translocator protein OS=Mus musculus OX=10090 GN=Tspo PE=1 SV=1	PF03073	TspO_MBR	TspO/MBR family	408.93	662.2	596.39	363.57	328.77	349.64	579.49	557.51	489.09
ENSMUSG00000042406	Atf4	activating transcription factor 4 [Source:MGI Symbol;Acc:MGI:88096]	protein_coding	GO:1903351;; GO:0008022;; GO:1990737;; GO:0090575;; GO:0003677;; GO:0032922;; GO:1990617;; GO:0043267;; GO:0043522;; GO:0010628;; GO:0043525;; GO:0034198;; GO:0032590;; GO:1990037;; GO:0006094;; GO:0005737;; GO:0043565;; GO:0006357;; GO:0005813;; GO:0005634;; GO:0009636;; GO:0007214;; GO:1990590;; GO:1903204;; GO:0043005;; GO:0042789;; GO:0000981;; GO:0000980;; GO:1905461;; GO:1990440;; GO:007016…	biological_process;;molecular_function;;biological_process;;cellular_component;;molecular_function;;biological_process;;cellular_component;;biological_process;;molecular_function;;biological_process;;biological_process;;biological_process;;cellular_component;;cellular_component;;biological_process;;cellular_component;;molecular_function;;biological_process;;cellular_component;;cellular_component;…	cellular response to dopamine;;protein C-terminus binding;;response to manganese-induced endoplasmic reticulum stress;;RNA polymerase II transcription factor complex;;DNA binding;;circadian regulation of gene expression;;CHOP-ATF4 complex;;negative regulation of potassium ion transport;;leucine zipper domain binding;;positive regulation of gene expression;;positive regulation of neuron apoptotic …	K04374	ATF4, CREB2	mmu05020;; mmu05203;; mmu04022;; mmu04928;; mmu04922;; mmu04926;; mmu04927;; mmu04925;; mmu04722;; mmu04668;; mmu04141;; mmu04210;; mmu04211;; mmu05014(Amyotrophic lateral sclerosis ;; mmu04010;; mmu05010;; mmu05012;; mmu04725;; mmu05034;; mmu04720;; mmu05031;; mmu05030;; mmu04911;; mmu04728;; mmu04915;; mmu05215;; mmu04935;; mmu04934;; mmu04932(Non-alcoholic fatty liver disease ;; mmu04137;; mmu…	Prion diseases;;Viral carcinogenesis;;cGMP-PKG signaling pathway;;Parathyroid hormone synthesis, secretion and action;;Glucagon signaling pathway;;Relaxin signaling pathway;;Cortisol synthesis and secretion;;Aldosterone synthesis and secretion;;Neurotrophin signaling pathway;;TNF signaling pathway;;Protein processing in endoplasmic reticulum;;Apoptosis;;Longevity regulating pathway;;ALS);;MAPK si…	NP_033846	cyclic AMP-dependent transcription factor ATF-4 [Mus musculus]	------		------	------	3JAA7	K:Transcription	Q06507	Cyclic AMP-dependent transcription factor ATF-4 OS=Mus musculus OX=10090 GN=Atf4 PE=1 SV=2	PF00170;; PF07716	bZIP_1;;bZIP_2	bZIP transcription factor;;Basic region leucine zipper	653.2	638.26	445.57	906.72	873.51	938.6	333.12	307.94	313.14
ENSMUSG00000042626	Shc1	src homology 2 domain-containing transforming protein C1 [Source:MGI Symbol;Acc:MGI:98296]	protein_coding	GO:0000187;; GO:0042127;; GO:0005168;; GO:0045907;; GO:0000165;; GO:0030036;; GO:0070435;; GO:0090322;; GO:0006940;; GO:0044877;; GO:0042742;; GO:0031175;; GO:0001525;; GO:0010008;; GO:0005737;; GO:0071864;; GO:0031532;; GO:0040008;; GO:0048661;; GO:0030971;; GO:1990839;; GO:0043066;; GO:0005759;; GO:0046875;; GO:0001784;; GO:0008284;; GO:0008286;; GO:0030182;; GO:0005154;; GO:0098609;; GO:000515…	biological_process;;biological_process;;molecular_function;;biological_process;;biological_process;;biological_process;;cellular_component;;biological_process;;biological_process;;molecular_function;;biological_process;;biological_process;;biological_process;;cellular_component;;cellular_component;;biological_process;;biological_process;;biological_process;;biological_process;;molecular_function;…	activation of MAPK activity;;regulation of cell proliferation;;neurotrophin TRKA receptor binding;;positive regulation of vasoconstriction;;MAPK cascade;;actin cytoskeleton organization;;Shc-EGFR complex;;regulation of superoxide metabolic process;;regulation of smooth muscle contraction;;macromolecular complex binding;;defense response to bacterium;;neuron projection development;;angiogenesis;;e…	K06279	SHC1	mmu05226;; mmu05224;; mmu04510;; mmu05206;; mmu04926;; mmu04062;; mmu04012;; mmu05034;; mmu04722;; mmu05214;; mmu05220;; mmu04935;; mmu04917;; mmu04915;; mmu04014;; mmu04910;; mmu04650;; mmu04072;; mmu05100;; mmu05225;; mmu01521;; mmu01522	Gastric cancer;;Breast cancer;;Focal adhesion;;MicroRNAs in cancer;;Relaxin signaling pathway;;Chemokine signaling pathway;;ErbB signaling pathway;;Alcoholism;;Neurotrophin signaling pathway;;Glioma;;Chronic myeloid leukemia;;Growth hormone synthesis, secretion and action;;Prolactin signaling pathway;;Estrogen signaling pathway;;Ras signaling pathway;;Insulin signaling pathway;;Natural killer cel…	XP_006501276	SHC-transforming protein 1 isoform X1 [Mus musculus]	R-MMU-1169488;;R-MMU-1433505;;R-MMU-180276;;R-MMU-162568;;R-MMU-74684;;R-MMU-1169439	Shc1;;phospho-Shc1;;phospho-Shc1;;phospho-Shc1;;phospho-Shc1;;phospho-Shc1	R-MMU-8851805;R-MMU-2871796;R-MMU-168256;R-MMU-168249;R-MMU-2454202;R-MMU-9006934;R-MMU-6806834;R-MMU-162582;R-MMU-2424491;R-MMU-2172127;R-MMU-168256;R-MMU-2871809;R-MMU-5673001;R-MMU-168249;R-MMU-5683057;R-MMU-2730905;R-MMU-2454202;R-MMU-2871796;R-MMU-5684996;R-MMU-162582;R-MMU-1250347;R-MMU-1236394;R-MMU-1227986;R-MMU-180336;R-MMU-1250196;R-MMU-5673001;R-MMU-9006934;R-MMU-5684996;R-MMU-177929;R…	MET activates RAS signaling;FCERI mediated MAPK activation;Immune System;Innate Immune System;Fc epsilon receptor (FCERI) signaling;Signaling by Receptor Tyrosine Kinases;Signaling by MET;Signal Transduction;DAP12 signaling;DAP12 interactions;Immune System;FCERI mediated Ca+2 mobilization;RAF/MAP kinase cascade;Innate Immune System;MAPK family signaling cascades;Role of LAT2/NTAL/LAB on calcium m…	3J9C3	T:Signal transduction mechanisms	P98083	SHC-transforming protein 1 OS=Mus musculus OX=10090 GN=Shc1 PE=1 SV=3	PF00640(PID:Phosphotyrosine interaction domain ;; PF00017	-;;SH2	TB/PID);;SH2 domain	153.18	153.72	175.75	135.89	101.84	114.97	149.11	184.59	167.27
ENSMUSG00000042632	Pla2g6	phospholipase A2, group VI [Source:MGI Symbol;Acc:MGI:1859152]	protein_coding	GO:0035774;; GO:0045921;; GO:0019731;; GO:0014832;; GO:0032049;; GO:0007613;; GO:0060135;; GO:0005815;; GO:0047499;; GO:0097755;; GO:0016020;; GO:0005739;; GO:0016042;; GO:0043008;; GO:0006935;; GO:0017171;; GO:0090238;; GO:0090200;; GO:0019901;; GO:0005615;; GO:0090037;; GO:1901339;; GO:0005829;; GO:0007204;; GO:0051967;; GO:0005516;; GO:0102567(molecular_function:phospholipase A2 activity ;; GO…	biological_process;;biological_process;;biological_process;;biological_process;;biological_process;;biological_process;;biological_process;;cellular_component;;molecular_function;;biological_process;;cellular_component;;cellular_component;;biological_process;;molecular_function;;biological_process;;molecular_function;;biological_process;;biological_process;;molecular_function;;cellular_component;…	positive regulation of insulin secretion involved in cellular response to glucose stimulus;;positive regulation of exocytosis;;antibacterial humoral response;;urinary bladder smooth muscle contraction;;cardiolipin biosynthetic process;;memory;;maternal process involved in female pregnancy;;microtubule organizing center;;calcium-independent phospholipase A2 activity;;positive regulation of blood v…	K16343	PLA2G6, IPLA2	mmu04750;; mmu04666;; mmu04014;; mmu00591;; mmu00564;; mmu00565;; mmu00592;; mmu04270;; mmu00590	Inflammatory mediator regulation of TRP channels;;Fc gamma R-mediated phagocytosis;;Ras signaling pathway;;Linoleic acid metabolism;;Glycerophospholipid metabolism;;Ether lipid metabolism;;alpha-Linolenic acid metabolism;;Vascular smooth muscle contraction;;Arachidonic acid metabolism	NP_001185952	85/88 kDa calcium-independent phospholipase A2 isoform 2 [Mus musculus]	R-MMU-201596	Pla2g6	R-MMU-556833;R-MMU-6811436;R-MMU-1482788;R-MMU-168256;R-MMU-1483257;R-MMU-8856688;R-MMU-1483206;R-MMU-168249;R-MMU-2029480;R-MMU-2029485;R-MMU-1430728;R-MMU-5653656;R-MMU-6811442;R-MMU-199991;R-MMU-1482839	Metabolism of lipids;COPI-independent Golgi-to-ER retrograde traffic;Acyl chain remodelling of PC;Immune System;Phospholipid metabolism;Golgi-to-ER retrograde transport;Glycerophospholipid biosynthesis;Innate Immune System;Fcgamma receptor (FCGR) dependent phagocytosis;Role of phospholipids in phagocytosis;Metabolism;Vesicle-mediated transport;Intra-Golgi and retrograde Golgi-to-ER traffic;Membra…	3JFFB	I:Lipid transport and metabolism	P97819	85/88 kDa calcium-independent phospholipase A2 OS=Mus musculus OX=10090 GN=Pla2g6 PE=1 SV=3	PF01734;; PF12796(Ank_2:Ankyrin repeats ;; PF13637(Ank_4:Ankyrin repeats ;; PF00023;; PF13857(Ank_5:Ankyrin repeats ;; PF13606	Patatin;;-;;-;;Ank;;-;;Ank_3	Patatin-like phospholipase;; copies);;any copies);;Ankyrin repeat;;any copies);;Ankyrin repeat	41.77	34.18	35.61	20.32	17.91	17.76	24.33	32.92	27.76
ENSMUSG00000042705	Commd10	COMM domain containing 10 [Source:MGI Symbol;Acc:MGI:1916706]	protein_coding	GO:0005737;; GO:0005634	cellular_component;;cellular_component	cytoplasm;;nucleus	------	------	------	------	NP_848464	COMM domain-containing protein 10 [Mus musculus]	R-MMU-8955101;;R-MMU-8955105	Commd10;;Commd10	R-MMU-597592;R-MMU-8951664;R-MMU-392499;R-MMU-597592;R-MMU-8951664;R-MMU-392499	Post-translational protein modification;Neddylation;Metabolism of proteins;Post-translational protein modification;Neddylation;Metabolism of proteins	3J59I	S:Function unknown	Q8JZY2	COMM domain-containing protein 10 OS=Mus musculus OX=10090 GN=Commd10 PE=1 SV=1	PF07258	COMM_domain	COMM domain	24.48	26.33	24.49	26.96	24.97	25.53	20.89	22.21	20.1
ENSMUSG00000043733	Ptpn11	protein tyrosine phosphatase, non-receptor type 11 [Source:MGI Symbol;Acc:MGI:99511]	protein_coding	GO:0000187;; GO:0045931;; GO:0005829;; GO:0033628;; GO:0007409;; GO:0006470;; GO:0071260;; GO:0046326;; GO:0035855;; GO:0060020;; GO:0042593;; GO:0048008;; GO:0060325;; GO:0038127;; GO:0035264;; GO:0035265;; GO:0035335;; GO:0036302;; GO:0043254;; GO:0006629;; GO:0005070;; GO:0042445;; GO:0043560;; GO:0009967;; GO:0005634;; GO:0006641;; GO:0030971;; GO:0005739;; GO:0033277;; GO:0033629;; GO:004880…	biological_process;;biological_process;;cellular_component;;biological_process;;biological_process;;biological_process;;biological_process;;biological_process;;biological_process;;biological_process;;biological_process;;biological_process;;biological_process;;biological_process;;biological_process;;biological_process;;biological_process;;biological_process;;biological_process;;biological_process;…	activation of MAPK activity;;positive regulation of mitotic cell cycle;;cytosol;;regulation of cell adhesion mediated by integrin;;axonogenesis;;protein dephosphorylation;;cellular response to mechanical stimulus;;positive regulation of glucose import;;megakaryocyte development;;Bergmann glial cell differentiation;;glucose homeostasis;;platelet-derived growth factor receptor signaling pathway;;fa…	K07293	PTPN11	mmu04670;; mmu05235;; mmu04722;; mmu04014;; mmu04650;; mmu05211;; mmu04625;; mmu05168;; mmu05220;; mmu05205;; mmu04072;; mmu04360;; mmu04630;; mmu04920;; mmu04931	Leukocyte transendothelial migration;;PD-L1 expression and PD-1 checkpoint pathway in cancer;;Neurotrophin signaling pathway;;Ras signaling pathway;;Natural killer cell mediated cytotoxicity;;Renal cell carcinoma;;C-type lectin receptor signaling pathway;;Herpes simplex virus 1 infection;;Chronic myeloid leukemia;;Proteoglycans in cancer;;Phospholipase D signaling pathway;;Axon guidance;;Jak-STAT…	NP_035332	tyrosine-protein phosphatase non-receptor type 11 isoform a [Mus musculus]	R-MMU-8937745;;R-MMU-162563;;R-MMU-162573	PTPN11;;PTPN11;;phospho-p-Y546,Y584-PTPN11	R-MMU-212436;R-MMU-74160;R-MMU-73857;R-MMU-8934593;R-MMU-8878171;R-MMU-166016;R-MMU-168898;R-MMU-186763;R-MMU-5654696;R-MMU-936964;R-MMU-5654693;R-MMU-5654706;R-MMU-210993;R-MMU-210990;R-MMU-76002;R-MMU-389513;R-MMU-8853659;R-MMU-937061;R-MMU-8854691;R-MMU-5654743;R-MMU-512988;R-MMU-5654726;R-MMU-168249;R-MMU-114604;R-MMU-5654727;R-MMU-5654708;R-MMU-388841;R-MMU-389948;R-MMU-1266738;R-MMU-6783589…	Generic Transcription Pathway;Gene expression (Transcription);RNA Polymerase II Transcription;Regulation of RUNX1 Expression and Activity;Transcriptional regulation by RUNX1;Toll Like Receptor 4 (TLR4) Cascade;Toll-like Receptor Cascades;Downstream signal transduction;Downstream signaling of activated FGFR2;Activation of IRF3/IRF7 mediated by TBK1/IKK epsilon;FRS-mediated FGFR1 signaling;FRS-medi…	3J545	T:Signal transduction mechanisms	P35235	Tyrosine-protein phosphatase non-receptor type 11 OS=Mus musculus OX=10090 GN=Ptpn11 PE=1 SV=3	PF00102;; PF00017;; PF00782	Y_phosphatase;;SH2;;DSPc	Protein-tyrosine phosphatase;;SH2 domain;;Dual specificity phosphatase, catalytic domain	93.19	93.44	100.94	78.68	41.82	47.94	107.77	104.26	111.17
ENSMUSG00000044303	Cdkn2a	cyclin dependent kinase inhibitor 2A [Source:MGI Symbol;Acc:MGI:104738]	protein_coding	GO:0005737;; GO:0008637;; GO:0007568;; GO:0006919;; GO:0003700;; GO:0005730;; GO:0005739;; GO:0004861;; GO:0001652;; GO:0097718;; GO:0003677;; GO:1990000	cellular_component;;biological_process;;biological_process;;biological_process;;molecular_function;;cellular_component;;cellular_component;;molecular_function;;cellular_component;;molecular_function;;molecular_function;;biological_process	cytoplasm;;apoptotic mitochondrial changes;;aging;;activation of cysteine-type endopeptidase activity involved in apoptotic process;;transcription factor activity, sequence-specific DNA binding;;nucleolus;;mitochondrion;;cyclin-dependent protein serine/threonine kinase inhibitor activity;;granular component;;disordered domain specific binding;;DNA binding;;amyloid fibril formation	K06621	CDKN2A, P16, INK4A	mmu05219;; mmu05166;; mmu05163;; mmu05200;; mmu05212;; mmu04115;; mmu05203;; mmu05223;; mmu05206;; mmu04110;; mmu05218;; mmu05225;; mmu05220;; mmu01522;; mmu04934;; mmu05214;; mmu04218;; mmu01524	Bladder cancer;;Human T-cell leukemia virus 1 infection;;Human cytomegalovirus infection;;Pathways in cancer;;Pancreatic cancer;;p53 signaling pathway;;Viral carcinogenesis;;Non-small cell lung cancer;;MicroRNAs in cancer;;Cell cycle;;Melanoma;;Hepatocellular carcinoma;;Chronic myeloid leukemia;;Endocrine resistance;;Cushing syndrome;;Glioma;;Cellular senescence;;Platinum drug resistance	NP_034007	cyclin-dependent kinase inhibitor 2A p19ARF [Mus musculus]	------		------	------	3JJMZ;; 3JGQR;; 3JH3Z	S:Function unknown;;S:Function unknown;;S:Function unknown	Q64364	Tumor suppressor ARF OS=Mus musculus OX=10090 GN=Cdkn2a PE=1 SV=1	PF07392	P19Arf_N	Cyclin-dependent kinase inhibitor 2a p19Arf N-terminus	747.88	781.71	877.88	484.16	489.96	494.31	609.16	663.99	612.45
ENSMUSG00000044786	Zfp36	zinc finger protein 36 [Source:MGI Symbol;Acc:MGI:99180]	protein_coding	GO:0071222;; GO:0031072;; GO:0071385;; GO:0038066;; GO:0019899;; GO:0009611;; GO:0042594;; GO:0003677;; GO:0070935;; GO:1990904;; GO:0035556;; GO:0051028;; GO:0005737;; GO:0050728;; GO:0070063;; GO:0000289(biological_process:nuclear-transcribed mRNA poly;; GO:0000122;; GO:0071356;; GO:0005634;; GO:0000165;; GO:0044344;; GO:0007275;; GO:0071889;; GO:0003730;; GO:0019957;; GO:0006402;; GO:0046872;;…	biological_process;;molecular_function;;biological_process;;biological_process;;molecular_function;;biological_process;;biological_process;;molecular_function;;biological_process;;cellular_component;;biological_process;;biological_process;;cellular_component;;biological_process;;molecular_function;;-;;biological_process;;biological_process;;cellular_component;;biological_process;;biological_proce…	cellular response to lipopolysaccharide;;heat shock protein binding;;cellular response to glucocorticoid stimulus;;p38MAPK cascade;;enzyme binding;;response to wounding;;response to starvation;;DNA binding;;3'-UTR-mediated mRNA stabilization;;ribonucleoprotein complex;;intracellular signal transduction;;mRNA transport;;cytoplasm;;negative regulation of inflammatory response;;RNA polymerase bindin…	K15308	TTP	mmu05167;; mmu05166	Kaposi sarcoma-associated herpesvirus infection;;Human T-cell leukemia virus 1 infection	NP_035886	mRNA decay activator protein ZFP36 [Mus musculus]	R-MMU-450562;;R-MMU-450496	Zfp36;;phospho-Zfp36	R-MMU-8953854;R-MMU-450531;R-MMU-450513;R-MMU-8953854;R-MMU-450531;R-MMU-450513	Metabolism of RNA;Regulation of mRNA stability by proteins that bind AU-rich elements;Tristetraprolin (TTP, ZFP36) binds and destabilizes mRNA;Metabolism of RNA;Regulation of mRNA stability by proteins that bind AU-rich elements;Tristetraprolin (TTP, ZFP36) binds and destabilizes mRNA	3JNPK	K:Transcription	P22893	mRNA decay activator protein ZFP36 OS=Mus musculus OX=10090 GN=Zfp36 PE=1 SV=1	PF00642(zf-CCCH:Zinc finger C-x8-C-x5-C-x3-H type ;; PF18345;; PF18044;; PF14608	-;;zf_CCCH_4;;zf-CCCH_4;;zf-CCCH_2	nd similar);;Zinc finger domain;;CCCH-type zinc finger;;RNA-binding, Nab2-type zinc finger	15.26	15.71	12.46	41.33	33.06	44.39	14.86	15.59	13.56
ENSMUSG00000045193	Cirbp	cold inducible RNA binding protein [Source:MGI Symbol;Acc:MGI:893588]	protein_coding	GO:0005737;; GO:0070181;; GO:1902806;; GO:0030308;; GO:0005730;; GO:1990904;; GO:0030371;; GO:0005654;; GO:0034063;; GO:0005634;; GO:0008266(molecular_function:poly;; GO:0070417;; GO:0009411;; GO:0003730;; GO:0048255;; GO:0009409;; GO:0048026;; GO:0045727;; GO:0010494;; GO:0005681;; GO:0003723	cellular_component;;molecular_function;;biological_process;;biological_process;;cellular_component;;cellular_component;;molecular_function;;cellular_component;;biological_process;;cellular_component;;-;;biological_process;;biological_process;;molecular_function;;biological_process;;biological_process;;biological_process;;biological_process;;cellular_component;;cellular_component;;molecular_functi…	cytoplasm;;small ribosomal subunit rRNA binding;;regulation of cell cycle G1/S phase transition;;negative regulation of cell growth;;nucleolus;;ribonucleoprotein complex;;translation repressor activity;;nucleoplasm;;stress granule assembly;;nucleus;;) RNA binding;;cellular response to cold;;response to UV;;mRNA 3'-UTR binding;;mRNA stabilization;;response to cold;;positive regulation of mRNA spli…	K13195	CIRBP	------	------	NP_031731	cold-inducible RNA-binding protein isoform 1 [Mus musculus]	------		------	------	3JAU7	A:RNA processing and modification	P60824	Cold-inducible RNA-binding protein OS=Mus musculus OX=10090 GN=Cirbp PE=1 SV=1	PF00076(RRM_1:RNA recognition motif. ;; PF16367;; PF16842	-;;RRM_7;;RRM_occluded	.k.a. RRM, RBD, or RNP domain);;RNA recognition motif;;Occluded RNA-recognition motif	43.53	42.12	50.69	17.62	17.47	20.82	28	30.8	28.78
ENSMUSG00000047045	Tmem164	transmembrane protein 164 [Source:MGI Symbol;Acc:MGI:2148020]	protein_coding	GO:0016021	cellular_component	integral component of membrane	------	------	------	------	NP_808260.2	transmembrane protein 164 isoform a [Mus musculus]	------		------	------	3J23R	S:Function unknown	Q6PHN7	Transmembrane protein 164 OS=Mus musculus OX=10090 GN=Tmem164 PE=1 SV=1	PF14808	TMEM164	TMEM164 family	16.99	16.95	21.18	8.52	6.66	7.61	18.19	21.59	18.19
ENSMUSG00000047123	Ticam1	toll-like receptor adaptor molecule 1 [Source:MGI Symbol;Acc:MGI:2147032]	protein_coding	GO:0071222;; GO:0097190;; GO:0045429;; GO:0010628;; GO:0032496;; GO:0032092;; GO:0002281;; GO:0032816;; GO:0031410;; GO:0140052;; GO:0005776;; GO:0005739;; GO:0010508;; GO:0031398;; GO:0035666;; GO:0043123;; GO:0032760;; GO:0030890;; GO:0045087;; GO:0045080;; GO:0050871;; GO:0019901;; GO:0032481;; GO:0006954;; GO:0002735;; GO:1900017;; GO:0051092;; GO:0002756;; GO:0051607;; GO:0045359;; GO:003166…	biological_process;;biological_process;;biological_process;;biological_process;;biological_process;;biological_process;;biological_process;;biological_process;;cellular_component;;biological_process;;cellular_component;;cellular_component;;biological_process;;biological_process;;biological_process;;biological_process;;biological_process;;biological_process;;biological_process;;biological_process;…	cellular response to lipopolysaccharide;;apoptotic signaling pathway;;positive regulation of nitric oxide biosynthetic process;;positive regulation of gene expression;;response to lipopolysaccharide;;positive regulation of protein binding;;macrophage activation involved in immune response;;positive regulation of natural killer cell activation;;cytoplasmic vesicle;;cellular response to oxidised lo…	K05842	TRIF	mmu05165;; mmu05164;; mmu05167;; mmu05161;; mmu05160;; mmu04621;; mmu04620;; mmu05142(Chagas disease ;; mmu05135;; mmu05168;; mmu04217;; mmu05133;; mmu04064;; mmu05235	Human papillomavirus infection;;Influenza A;;Kaposi sarcoma-associated herpesvirus infection;;Hepatitis B;;Hepatitis C;;NOD-like receptor signaling pathway;;Toll-like receptor signaling pathway;;American trypanosomiasis);;Yersinia infection;;Herpes simplex virus 1 infection;;Necroptosis;;Pertussis;;NF-kappa B signaling pathway;;PD-L1 expression and PD-1 checkpoint pathway in cancer	NP_778154	TIR domain-containing adapter molecule 1 [Mus musculus]	R-MMU-166170	Ticam1	R-MMU-975138;R-MMU-166016;R-MMU-937072;R-MMU-140534;R-MMU-168256;R-MMU-109581;R-MMU-168249;R-MMU-936964;R-MMU-2562578;R-MMU-168181;R-MMU-5357769;R-MMU-168898;R-MMU-5357801;R-MMU-975155;R-MMU-975163;R-MMU-168138;R-MMU-937061;R-MMU-166166;R-MMU-937041	TRAF6 mediated induction of NFkB and MAP kinases upon TLR7/8 or 9 activation;Toll Like Receptor 4 (TLR4) Cascade;TRAF6-mediated induction of TAK1 complex within TLR4 complex;Caspase activation via Death Receptors in the presence of ligand;Immune System;Apoptosis;Innate Immune System;Activation of IRF3/IRF7 mediated by TBK1/IKK epsilon;TRIF-mediated programmed cell death;Toll Like Receptor 7/8 (TL…	3J4JD	S:Function unknown	Q80UF7	TIR domain-containing adapter molecule 1 OS=Mus musculus OX=10090 GN=Ticam1 PE=1 SV=1	PF17798;; PF12721;; PF13676	TRIF-NTD;;RHIM;;TIR_2	TRIF N-terminal domain;;RIP homotypic interaction motif;;TIR domain	20.73	20.48	19	24.52	20.81	21.72	18.73	21.33	22.08
ENSMUSG00000047638	Nr1h4	nuclear receptor subfamily 1, group H, member 4 [Source:MGI Symbol;Acc:MGI:1352464]	protein_coding	GO:0005719;; GO:0005634;; GO:0030154;; GO:0038181;; GO:0032052;; GO:0038183;; GO:0090575;; GO:0007043;; GO:0003677;; GO:0008206;; GO:1902122	cellular_component;;cellular_component;;biological_process;;molecular_function;;molecular_function;;biological_process;;cellular_component;;biological_process;;molecular_function;;biological_process;;molecular_function	nuclear euchromatin;;nucleus;;cell differentiation;;bile acid receptor activity;;bile acid binding;;bile acid signaling pathway;;RNA polymerase II transcription factor complex;;cell-cell junction assembly;;DNA binding;;bile acid metabolic process;;chenodeoxycholic acid binding	K08537	NR1H4, FXR	mmu04976	Bile secretion	NP_001157172	bile acid receptor isoform 1 [Mus musculus]	R-MMU-5340228;;R-MMU-4755487	NR1H4;;SUMO1-K132,K289-NR1H4	R-MMU-597592;R-MMU-159418;R-MMU-74160;R-MMU-193807;R-MMU-4090294;R-MMU-194068;R-MMU-73857;R-MMU-211859;R-MMU-1430728;R-MMU-212436;R-MMU-556833;R-MMU-2990846;R-MMU-211945;R-MMU-383280;R-MMU-211897;R-MMU-3108232;R-MMU-211976;R-MMU-392499;R-MMU-193368;R-MMU-8957322;R-MMU-192105;R-MMU-597592;R-MMU-3108232;R-MMU-2990846;R-MMU-4090294;R-MMU-392499	Post-translational protein modification;Recycling of bile acids and salts;Gene expression (Transcription);Synthesis of bile acids and bile salts via 27-hydroxycholesterol;SUMOylation of intracellular receptors;Bile acid and bile salt metabolism;RNA Polymerase II Transcription;Biological oxidations;Metabolism;Generic Transcription Pathway;Metabolism of lipids;SUMOylation;Phase I - Functionalizatio…	3JB3I	K:Transcription	Q60641	Bile acid receptor OS=Mus musculus OX=10090 GN=Nr1h4 PE=1 SV=3	PF00104;; PF00105(zf-C4:Zinc finger, C4 type	Hormone_recep;;-	Ligand-binding domain of nuclear hormone receptor;;wo domains)	3.55	4.38	2.03	16.08	14.69	13.58	6.19	5.99	5.39
ENSMUSG00000050697	Prkaa1	protein kinase, AMP-activated, alpha 1 catalytic subunit [Source:MGI Symbol;Acc:MGI:2145955]	protein_coding	GO:0047322(molecular_function:[hydroxymethylglutaryl-CoA reductase ;; GO:0005737;; GO:0071361;; GO:0016324;; GO:0006914;; GO:0071277;; GO:0030424;; GO:0061762;; GO:0050405;; GO:0004679;; GO:0005829;; GO:0005524	-;;cellular_component;;biological_process;;cellular_component;;biological_process;;biological_process;;cellular_component;;biological_process;;molecular_function;;molecular_function;;cellular_component;;molecular_function	ADPH)] kinase activity;;cytoplasm;;cellular response to ethanol;;apical plasma membrane;;autophagy;;cellular response to calcium ion;;axon;;CAMKK-AMPK signaling cascade;;[acetyl-CoA carboxylase] kinase activity;;AMP-activated protein kinase activity;;cytosol;;ATP binding	K07198	PRKAA, AMPK	mmu04714;; mmu04530;; mmu04068;; mmu04910;; mmu04152;; mmu04140;; mmu05410(Hypertrophic cardiomyopathy ;; mmu04151;; mmu04150;; mmu04211;; mmu04371;; mmu04213;; mmu04922;; mmu05418;; mmu04920;; mmu04921;; mmu04931;; mmu04710;; mmu04932(Non-alcoholic fatty liver disease	Thermogenesis;;Tight junction;;FoxO signaling pathway;;Insulin signaling pathway;;AMPK signaling pathway;;Autophagy - animal;;HCM);;PI3K-Akt signaling pathway;;mTOR signaling pathway;;Longevity regulating pathway;;Apelin signaling pathway;;Longevity regulating pathway - multiple species;;Glucagon signaling pathway;;Fluid shear stress and atherosclerosis;;Adipocytokine signaling pathway;;Oxytocin …	NP_001013385	5'-AMP-activated protein kinase catalytic subunit alpha-1 isoform 1 [Mus musculus]	R-MMU-2151206;;R-MMU-380964;;R-MMU-380935	phospho-p-T183-PRKAA1;;phospho-p-T183-PRKAA1;;PRKAA1	R-MMU-212436;R-MMU-3700989;R-MMU-5633007;R-MMU-73857;R-MMU-74160;R-MMU-6804756;R-MMU-212436;R-MMU-3700989;R-MMU-380972;R-MMU-5628897;R-MMU-73857;R-MMU-74160;R-MMU-9612973;R-MMU-165159;R-MMU-162582;R-MMU-1632852;R-MMU-165159;R-MMU-380972;R-MMU-162582	Generic Transcription Pathway;Transcriptional Regulation by TP53;Regulation of TP53 Activity;RNA Polymerase II Transcription;Gene expression (Transcription);Regulation of TP53 Activity through Phosphorylation;Generic Transcription Pathway;Transcriptional Regulation by TP53;Energy dependent regulation of mTOR by LKB1-AMPK;TP53 Regulates Metabolic Genes;RNA Polymerase II Transcription;Gene expressi…	3J7YI	T:Signal transduction mechanisms	Q5EG47	5'-AMP-activated protein kinase catalytic subunit alpha-1 OS=Mus musculus OX=10090 GN=Prkaa1 PE=1 SV=2	PF00069;; PF16579;; PF07714;; PF03109;; PF14531	Pkinase;;AdenylateSensor;;PK_Tyr_Ser-Thr;;ABC1;;Kinase-like	Protein kinase domain;;Adenylate sensor of SNF1-like protein kinase;;Protein tyrosine and serine/threonine kinase;;ABC1 atypical kinase-like domain;;Kinase-like	53.16	41.41	45.48	38.55	36.48	37.73	51.29	57.12	56.67
ENSMUSG00000050966	Lin28a	lin-28 homolog A [Source:MGI Symbol;Acc:MGI:1890546]	protein_coding	GO:1990904;; GO:0008270;; GO:0031369;; GO:0051897;; GO:1903800;; GO:0005737;; GO:0048863;; GO:0010586;; GO:0010587;; GO:0005730;; GO:0005634;; GO:0045686;; GO:0045666;; GO:0071333;; GO:2000767;; GO:0045727;; GO:0005791;; GO:0005844;; GO:0032008;; GO:0031123;; GO:0007281;; GO:1905538;; GO:1990825;; GO:0002151;; GO:0010494;; GO:0019827;; GO:0035198;; GO:1901724;; GO:0000932;; GO:0060964;; GO:000372…	cellular_component;;molecular_function;;molecular_function;;biological_process;;biological_process;;cellular_component;;biological_process;;biological_process;;biological_process;;cellular_component;;cellular_component;;biological_process;;biological_process;;biological_process;;biological_process;;biological_process;;cellular_component;;cellular_component;;biological_process;;biological_process;…	ribonucleoprotein complex;;zinc ion binding;;translation initiation factor binding;;positive regulation of protein kinase B signaling;;positive regulation of production of miRNAs involved in gene silencing by miRNA;;cytoplasm;;stem cell differentiation;;miRNA metabolic process;;miRNA catabolic process;;nucleolus;;nucleus;;negative regulation of glial cell differentiation;;positive regulation of n…	K18754	LIN28	------	------	NP_665832	protein lin-28 homolog A [Mus musculus]	------		------	------	3JEJU	J:Translation, ribosomal structure and biogenesis	Q8K3Y3	Protein lin-28 homolog A OS=Mus musculus OX=10090 GN=Lin28a PE=1 SV=1	PF00098;; PF00313	zf-CCHC;;CSD	Zinc knuckle;;'Cold-shock' DNA-binding domain	0	0	0	0	0	0	0	0	0
ENSMUSG00000052270	Fpr2	formyl peptide receptor 2 [Source:MGI Symbol;Acc:MGI:1278319]	protein_coding	GO:0005124;; GO:0038024;; GO:0038023;; GO:0048143;; GO:0050786;; GO:0042742;; GO:0007166;; GO:0061903;; GO:0050766;; GO:0004930;; GO:0090026;; GO:0001540;; GO:0002430;; GO:0016021;; GO:0032930;; GO:0045745;; GO:1904646;; GO:0007186;; GO:0005737;; GO:0045089;; GO:0019722;; GO:0050728;; GO:0001774;; GO:0006954;; GO:0005886;; GO:0050918;; GO:0007200;; GO:0006898;; GO:0007204;; GO:0004982;; GO:000276…	molecular_function;;molecular_function;;molecular_function;;biological_process;;molecular_function;;biological_process;;biological_process;;biological_process;;biological_process;;molecular_function;;biological_process;;molecular_function;;biological_process;;cellular_component;;biological_process;;biological_process;;biological_process;;biological_process;;cellular_component;;biological_process;…	scavenger receptor binding;;cargo receptor activity;;signaling receptor activity;;astrocyte activation;;RAGE receptor binding;;defense response to bacterium;;cell surface receptor signaling pathway;;positive regulation of 1-phosphatidylinositol-3-kinase activity;;positive regulation of phagocytosis;;G-protein coupled receptor activity;;positive regulation of monocyte chemotaxis;;beta-amyloid bind…	K04173	FPRL	mmu05150;; mmu04080	Staphylococcus aureus infection;;Neuroactive ligand-receptor interaction	NP_032065	formyl peptide receptor 2 [Mus musculus]	R-MMU-416408;;R-MMU-6803296;;R-MMU-444569-3;;R-MMU-6803335;;R-MMU-6803319	Fpr2;;Fpr2;;Fpr2;;Fpr2;;Fpr2	R-MMU-375276;R-MMU-388396;R-MMU-168256;R-MMU-372790;R-MMU-168249;R-MMU-6798695;R-MMU-416476;R-MMU-444473;R-MMU-418594;R-MMU-500792;R-MMU-373076;R-MMU-162582;R-MMU-168249;R-MMU-6798695;R-MMU-168256;R-MMU-375276;R-MMU-418594;R-MMU-372790;R-MMU-444473;R-MMU-388396;R-MMU-500792;R-MMU-373076;R-MMU-162582;R-MMU-168249;R-MMU-6798695;R-MMU-168256;R-MMU-168249;R-MMU-6798695;R-MMU-168256	Peptide ligand-binding receptors;GPCR downstream signalling;Immune System;Signaling by GPCR;Innate Immune System;Neutrophil degranulation;G alpha (q) signalling events;Formyl peptide receptors bind formyl peptides and many other ligands;G alpha (i) signalling events;GPCR ligand binding;Class A/1 (Rhodopsin-like receptors);Signal Transduction;Innate Immune System;Neutrophil degranulation;Immune Sy…	3J8DU	T:Signal transduction mechanisms	O88536	Formyl peptide receptor 2 OS=Mus musculus OX=10090 GN=Fpr2 PE=1 SV=1	PF00001(7tm_1:7 transmembrane receptor	-	hodopsin family)	0	0	0	0	0	0	0	0	0
ENSMUSG00000052525	Spdya	speedy/RINGO cell cycle regulator family, member A [Source:MGI Symbol;Acc:MGI:1918141]	protein_coding	GO:0008284;; GO:0006974;; GO:0005634;; GO:0005654;; GO:0000082;; GO:0007275;; GO:0019901;; GO:0045737;; GO:0045860;; GO:0030295;; GO:0007140	biological_process;;biological_process;;cellular_component;;cellular_component;;biological_process;;biological_process;;molecular_function;;biological_process;;biological_process;;molecular_function;;biological_process	positive regulation of cell proliferation;;cellular response to DNA damage stimulus;;nucleus;;nucleoplasm;;G1/S transition of mitotic cell cycle;;multicellular organism development;;protein kinase binding;;positive regulation of cyclin-dependent protein serine/threonine kinase activity;;positive regulation of protein kinase activity;;protein kinase activator activity;;male meiosis	K08694	SPDY, RINGO	mmu04114;; mmu04914	Oocyte meiosis;;Progesterone-mediated oocyte maturation	XP_011244904.1	speedy protein A isoform X1 [Mus musculus]	------		------	------	3J4U8	S:Function unknown	Q5IBH7	Speedy protein A OS=Mus musculus OX=10090 GN=Spdya PE=1 SV=2	PF11357	Spy1	Cell cycle regulatory protein	1.25	0.46	0.65	0.14	0.66	0.55	0.79	0.53	1.07
ENSMUSG00000052684	Jun	jun proto-oncogene [Source:MGI Symbol;Acc:MGI:96646]	protein_coding	GO:0005654;; GO:0003682;; GO:0007568;; GO:0033613;; GO:0005829;; GO:0009987;; GO:0005719;; GO:0000790;; GO:0003677;; GO:0031103;; GO:0035497;; GO:0001525	cellular_component;;molecular_function;;biological_process;;molecular_function;;cellular_component;;biological_process;;cellular_component;;cellular_component;;molecular_function;;biological_process;;molecular_function;;biological_process	nucleoplasm;;chromatin binding;;aging;;activating transcription factor binding;;cytosol;;cellular process;;nuclear euchromatin;;nuclear chromatin;;DNA binding;;axon regeneration;;cAMP response element binding;;angiogenesis	K04448	JUN	mmu04530;; mmu05200;; mmu05224;; mmu04510;; mmu04722;; mmu04921;; mmu04926;; mmu05170;; mmu04660;; mmu04662;; mmu04621;; mmu04620;; mmu04024;; mmu04625;; mmu04668;; mmu04310;; mmu05135;; mmu04210;; mmu05133;; mmu05132;; mmu04010;; mmu05321(Inflammatory bowel disease ;; mmu05323;; mmu05231;; mmu05203;; mmu05235;; mmu05031;; mmu05030;; mmu05211;; mmu05210;; mmu04915;; mmu04658;; mmu01522;; mmu04933…	Tight junction;;Pathways in cancer;;Breast cancer;;Focal adhesion;;Neurotrophin signaling pathway;;Oxytocin signaling pathway;;Relaxin signaling pathway;;Human immunodeficiency virus 1 infection;;T cell receptor signaling pathway;;B cell receptor signaling pathway;;NOD-like receptor signaling pathway;;Toll-like receptor signaling pathway;;cAMP signaling pathway;;C-type lectin receptor signaling p…	NP_034721	transcription factor AP-1 [Mus musculus]	R-MMU-450250;;R-MMU-450237	Jun;;phospho-Jun	R-MMU-166016;R-MMU-168164;R-MMU-168898;R-MMU-168142;R-MMU-2454202;R-MMU-2262752;R-MMU-937061;R-MMU-168138;R-MMU-975138;R-MMU-975871;R-MMU-168188;R-MMU-168249;R-MMU-168181;R-MMU-975155;R-MMU-450294;R-MMU-448424;R-MMU-166166;R-MMU-168176;R-MMU-2871796;R-MMU-1280215;R-MMU-168179;R-MMU-8953897;R-MMU-181438;R-MMU-450341;R-MMU-168256;R-MMU-2559583;R-MMU-2559580;R-MMU-450282;R-MMU-166058;R-MMU-449147;R-…	Toll Like Receptor 4 (TLR4) Cascade;Toll Like Receptor 3 (TLR3) Cascade;Toll-like Receptor Cascades;Toll Like Receptor 10 (TLR10) Cascade;Fc epsilon receptor (FCERI) signaling;Cellular responses to stress;TRIF(TICAM1)-mediated TLR4 signaling ;Toll Like Receptor 9 (TLR9) Cascade;TRAF6 mediated induction of NFkB and MAP kinases upon TLR7/8 or 9 activation;MyD88 cascade initiated on plasma membrane;…	3JD8N	K:Transcription	P05627	Transcription factor AP-1 OS=Mus musculus OX=10090 GN=Jun PE=1 SV=3	PF00170;; PF03957;; PF07716;; PF03131	bZIP_1;;Jun;;bZIP_2;;bZIP_Maf	bZIP transcription factor;;Jun-like transcription factor;;Basic region leucine zipper;;bZIP Maf transcription factor	66.22	62.37	66.88	341.97	255.77	261.06	70.24	93.02	85.13
ENSMUSG00000053898	Ech1	enoyl coenzyme A hydratase 1, peroxisomal [Source:MGI Symbol;Acc:MGI:1858208]	protein_coding	GO:0051750;; GO:0005102;; GO:0005777;; GO:0005739;; GO:0006635	molecular_function;;molecular_function;;cellular_component;;cellular_component;;biological_process	delta3,5-delta2,4-dienoyl-CoA isomerase activity;;receptor binding;;peroxisome;;mitochondrion;;fatty acid beta-oxidation	K12663	ECH1	mmu04146	Peroxisome	NP_058052(delta(3,5)-Delta	2,4)-dienoyl-CoA isomerase, mitochondrial precursor [Mus musculus]	R-MMU-9033152;;R-MMU-9033140	ECH1(1-328);;ECH1(1-328)	R-MMU-9033241;R-MMU-9609507;R-MMU-9033241;R-MMU-9609507	Peroxisomal protein import;Protein localization;Peroxisomal protein import;Protein localization	3JEJ8	I:Lipid transport and metabolism	O35459(Delta(3,5)-Delta	2,4)-dienoyl-CoA isomerase, mitochondrial OS=Mus musculus OX=10090 GN=Ech1 PE=1 SV=1	PF00378;; PF16113	ECH_1;;ECH_2	Enoyl-CoA hydratase/isomerase;;Enoyl-CoA hydratase/isomerase	51.51	54.61	59.53	48.14	42.14	42.61	50.82	54.71	60.59
ENSMUSG00000055148	Klf2	Kruppel-like factor 2 (lung) [Source:MGI Symbol;Acc:MGI:1342772]	protein_coding	GO:0003677;; GO:0040029;; GO:0045429;; GO:0043249;; GO:0035264;; GO:1903671;; GO:0036003;; GO:0001701;; GO:0000902;; GO:0000122;; GO:0071356;; GO:0005634;; GO:0051247;; GO:0060509;; GO:0097533;; GO:0046872;; GO:0000981;; GO:0034101;; GO:0070301;; GO:0071499;; GO:0071498;; GO:0000790;; GO:0045893;; GO:0071409;; GO:0003700;; GO:0071347;; GO:0032715;; GO:0006357;; GO:0045944;; GO:1901653	molecular_function;;biological_process;;biological_process;;biological_process;;biological_process;;biological_process;;biological_process;;biological_process;;biological_process;;biological_process;;biological_process;;cellular_component;;biological_process;;biological_process;;biological_process;;molecular_function;;molecular_function;;biological_process;;biological_process;;biological_process;…	DNA binding;;regulation of gene expression, epigenetic;;positive regulation of nitric oxide biosynthetic process;;erythrocyte maturation;;multicellular organism growth;;negative regulation of sprouting angiogenesis;;positive regulation of transcription from RNA polymerase II promoter in response to stress;;in utero embryonic development;;cell morphogenesis;;negative regulation of transcription fr…	K17845	KLF2	mmu05418;; mmu04068;; mmu04371	Fluid shear stress and atherosclerosis;;FoxO signaling pathway;;Apelin signaling pathway	NP_032478	Krueppel-like factor 2 [Mus musculus]	------		------	------	3JCIA	K:Transcription	Q60843	Krueppel-like factor 2 OS=Mus musculus OX=10090 GN=Klf2 PE=1 SV=2	PF00096;; PF13465;; PF13894	zf-C2H2;;zf-H2C2_2;;zf-C2H2_4	Zinc finger, C2H2 type;;Zinc-finger double domain;;C2H2-type zinc finger	7.45	7.58	7.74	0.59	0.68	1.05	9.54	13.18	12.71
ENSMUSG00000055170	Ifng	interferon gamma [Source:MGI Symbol;Acc:MGI:107656]	protein_coding	GO:0005737;; GO:0009897;; GO:0019882;; GO:0005125;; GO:0005615;; GO:0005133;; GO:0006915;; GO:0048143;; GO:0005576;; GO:0002250	cellular_component;;cellular_component;;biological_process;;molecular_function;;cellular_component;;molecular_function;;biological_process;;biological_process;;cellular_component;;biological_process	cytoplasm;;external side of plasma membrane;;antigen processing and presentation;;cytokine activity;;extracellular space;;interferon-gamma receptor binding;;apoptotic process;;astrocyte activation;;extracellular region;;adaptive immune response	K04687	IFNG	mmu05144;; mmu05200;; mmu05322;; mmu05321(Inflammatory bowel disease ;; mmu05142(Chagas disease ;; mmu04660;; mmu04940;; mmu04350;; mmu05152;; mmu05323;; mmu04217;; mmu04066;; mmu05143;; mmu05235;; mmu05330;; mmu05332;; mmu04060;; mmu03050;; mmu04659;; mmu05164;; mmu04658;; mmu05160;; mmu04380;; mmu05146;; mmu05145;; mmu04657;; mmu04650;; mmu05168;; mmu05140;; mmu04612;; mmu04630;; mmu05418	Malaria;;Pathways in cancer;;Systemic lupus erythematosus;;IBD);;American trypanosomiasis);;T cell receptor signaling pathway;;Type I diabetes mellitus;;TGF-beta signaling pathway;;Tuberculosis;;Rheumatoid arthritis;;Necroptosis;;HIF-1 signaling pathway;;African trypanosomiasis;;PD-L1 expression and PD-1 checkpoint pathway in cancer;;Allograft rejection;;Graft-versus-host disease;;Cytokine-cytoki…	NP_032363	interferon gamma precursor [Mus musculus]	R-MMU-629621	Ifng	R-MMU-877300;R-MMU-1280215;R-MMU-168256;R-MMU-913531;R-MMU-877312	Interferon gamma signaling;Cytokine Signaling in Immune system;Immune System;Interferon Signaling;Regulation of IFNG signaling	3JGSR	T:Signal transduction mechanisms	P01580	Interferon gamma OS=Mus musculus OX=10090 GN=Ifng PE=1 SV=1	PF00714	IFN-gamma	Interferon gamma	0	0	0	0	0	0.06	0	0	0
ENSMUSG00000055866	Per2	period circadian clock 2 [Source:MGI Symbol;Acc:MGI:1195265]	protein_coding	GO:0005634;; GO:0007623;; GO:0000122	cellular_component;;biological_process;;biological_process	nucleus;;circadian rhythm;;negative regulation of transcription from RNA polymerase II promoter	K02633	PER2	mmu05202;; mmu04710;; mmu04713;; mmu05221	Transcriptional misregulation in cancer;;Circadian rhythm;;Circadian entrainment;;Acute myeloid leukemia	NP_035196	period circadian protein homolog 2 [Mus musculus]	------		------	------	3JAJG	T:Signal transduction mechanisms	A0A0R4J0U3	Period circadian protein homolog 2 OS=Mus musculus OX=10090 GN=Per2 PE=1 SV=1	PF12114;; PF08447;; PF14598;; PF00989	Period_C;;PAS_3;;PAS_11;;PAS	Period protein 2/3C-terminal region;;PAS fold;;PAS domain;;PAS fold	3.14	1.8	3.44	1.05	0.94	1.03	1.23	2.02	1.67
ENSMUSG00000055932	Fto	fat mass and obesity associated [Source:MGI Symbol;Acc:MGI:1347093]	protein_coding	GO:0070350;; GO:0016607;; GO:0035515;; GO:0035516;; GO:0060612;; GO:0035552;; GO:0035553;; GO:0006307;; GO:0070989;; GO:0005634;; GO:0043734;; GO:1990931;; GO:0005737;; GO:0044065;; GO:0008198;; GO:0090335;; GO:0001659;; GO:0061157;; GO:0080111;; GO:0040014;; GO:0042245;; GO:0010883;; GO:1990984	biological_process;;cellular_component;;molecular_function;;molecular_function;;biological_process;;biological_process;;biological_process;;biological_process;;biological_process;;cellular_component;;molecular_function;;molecular_function;;cellular_component;;biological_process;;molecular_function;;biological_process;;biological_process;;biological_process;;biological_process;;biological_process;…	regulation of white fat cell proliferation;;nuclear speck;;oxidative RNA demethylase activity;;oxidative DNA demethylase activity;;adipose tissue development;;oxidative single-stranded DNA demethylation;;oxidative single-stranded RNA demethylation;;DNA dealkylation involved in DNA repair;;oxidative demethylation;;nucleus;;DNA-N1-methyladenine dioxygenase activity;;RNA N6-methyladenosine dioxygena…	K19469	FTO	------	------	NP_036066	alpha-ketoglutarate-dependent dioxygenase FTO [Mus musculus]	R-MMU-8857715	FTO	R-MMU-73942;R-MMU-73943;R-MMU-73894	DNA Damage Reversal;Reversal of alkylation damage by DNA dioxygenases;DNA Repair	3JEY9	S:Function unknown	Q8BGW1	Alpha-ketoglutarate-dependent dioxygenase FTO OS=Mus musculus OX=10090 GN=Fto PE=1 SV=1	PF12933;; PF12934	FTO_NTD;;FTO_CTD	FTO catalytic domain;;FTO C-terminal domain	27.28	27.82	31.41	23.29	21.77	20.91	28.56	32.98	32.3
ENSMUSG00000056234	Ncoa4	nuclear receptor coactivator 4 [Source:MGI Symbol;Acc:MGI:1350932]	protein_coding	GO:0006879;; GO:0009725;; GO:0003713;; GO:0005739;; GO:0006622;; GO:0044754	biological_process;;biological_process;;molecular_function;;cellular_component;;biological_process;;cellular_component	cellular iron ion homeostasis;;response to hormone;;transcription coactivator activity;;mitochondrion;;protein targeting to lysosome;;autolysosome	K09289	NCOA4, PTC3	mmu05200;; mmu04216;; mmu05216	Pathways in cancer;;Ferroptosis;;Thyroid cancer	NP_001271248	nuclear receptor coactivator 4 isoform b [Mus musculus]	------		------	------	3J27V	S:Function unknown	Q5U4H9	Nuclear receptor coactivator 4 OS=Mus musculus OX=10090 GN=Ncoa4 PE=1 SV=1	PF12489	ARA70	Nuclear coactivator	62.96	51.9	49.61	50.92	53.73	49.08	50.92	50.62	47.55
ENSMUSG00000056579	Tug1	taurine upregulated gene 1 [Source:MGI Symbol;Acc:MGI:2144114]	lncRNA	GO:0005737;; GO:0005634;; GO:0016020;; GO:0031965;; GO:0005739;; GO:0031966;; GO:0016021	cellular_component;;cellular_component;;cellular_component;;cellular_component;;cellular_component;;cellular_component;;cellular_component	cytoplasm;;nucleus;;membrane;;nuclear membrane;;mitochondrion;;mitochondrial membrane;;integral component of membrane	------	------	------	------	XP_045647492.1	uncharacterized protein LOC123788248 [Ursus americanus]	------		------	------	------	------	A0A6I8MX38	Taurine up-regulated 1 protein OS=Mus musculus OX=10090 GN=Tug1 PE=2 SV=2	------	------	------	76.98	51.33	52.72	42.13	52.87	49.39	70.17	79.5	80.34
ENSMUSG00000059552	Trp53	transformation related protein 53 [Source:MGI Symbol;Acc:MGI:98834]	protein_coding	GO:0005737;; GO:0005507;; GO:0005783;; GO:0006914;; GO:0006915;; GO:0000785;; GO:0048539;; GO:0051087;; GO:0003682;; GO:0005829;; GO:0005524;; GO:0002326	cellular_component;;molecular_function;;cellular_component;;biological_process;;biological_process;;cellular_component;;biological_process;;molecular_function;;molecular_function;;cellular_component;;molecular_function;;biological_process	cytoplasm;;copper ion binding;;endoplasmic reticulum;;autophagy;;apoptotic process;;chromatin;;bone marrow development;;chaperone binding;;chromatin binding;;cytosol;;ATP binding;;B cell lineage commitment	K04451	TP53, P53	mmu05200;; mmu05202;; mmu05203;; mmu05222;; mmu05205;; mmu05206;; mmu01524;; mmu05226;; mmu04137;; mmu04310;; mmu04216;; mmu04210;; mmu04211;; mmu05014(Amyotrophic lateral sclerosis ;; mmu05016;; mmu04218;; mmu05224;; mmu05012;; mmu05230;; mmu05219;; mmu05218;; mmu04722;; mmu05213;; mmu05212;; mmu05210;; mmu05217;; mmu05216;; mmu05215;; mmu05223;; mmu05220;; mmu05214;; mmu05165;; mmu05167;; mmu05…	Pathways in cancer;;Transcriptional misregulation in cancer;;Viral carcinogenesis;;Small cell lung cancer;;Proteoglycans in cancer;;MicroRNAs in cancer;;Platinum drug resistance;;Gastric cancer;;Mitophagy - animal;;Wnt signaling pathway;;Ferroptosis;;Apoptosis;;Longevity regulating pathway;;ALS);;Huntington disease;;Cellular senescence;;Breast cancer;;Parkinson disease;;Central carbon metabolism …	NP_035770	cellular tumor antigen p53 isoform a [Mus musculus]	R-MMU-6805053;;R-MMU-3222015;;R-MMU-6805268;;R-MMU-6805656;;R-MMU-6805631;;R-MMU-3222124;;R-MMU-3239022;;R-MMU-5628868;;R-MMU-8869337;;R-MMU-69507;;R-MMU-3222226;;R-MMU-6804378;;R-MMU-6805106;;R-MMU-69488;;R-MMU-6793681;;R-MMU-6798369;;R-MMU-6793679;;R-MMU-6805400;;R-MMU-3222242;;R-MMU-6782509;;R-MMU-6805759;;R-MMU-69683;;R-MMU-6805133;;R-MMU-6804446	phospho-p-S15,S20,S392-TP53;;phospho-p-S15,S392-TP53;;phospho-p-S15,S33,S46-TP53;;phospho-Ac-K120,p-S15,S20-TP53;;phospho-Ac-K120,K382,p-S15,S20-TP53;;phospho-Me-K382,p-S15,S20-TP53;;phospho-p-S37-TP53;;phospho-Ac-K382,p-S15,S20-TP53;;TP53;;phospho-p-S15-TP53;;phospho-MeK-370,p-S15,S20-TP53;;phospho-p-S15,S20,Me-R333,Me2-R335,R337-TP53;;phospho-p-S315-TP53;;TP53;;PolyUb-TP53;;phospho-p-S15,S20,S4…	R-MMU-212436;R-MMU-3700989;R-MMU-5633007;R-MMU-73857;R-MMU-74160;R-MMU-6804756;R-MMU-212436;R-MMU-3700989;R-MMU-5633007;R-MMU-73857;R-MMU-74160;R-MMU-6804756;R-MMU-212436;R-MMU-3700989;R-MMU-5633007;R-MMU-73857;R-MMU-74160;R-MMU-6804756;R-MMU-212436;R-MMU-3700989;R-MMU-5633007;R-MMU-73857;R-MMU-74160;R-MMU-6804758;R-MMU-212436;R-MMU-3700989;R-MMU-5633007;R-MMU-73857;R-MMU-74160;R-MMU-6804758;R-MM…	Generic Transcription Pathway;Transcriptional Regulation by TP53;Regulation of TP53 Activity;RNA Polymerase II Transcription;Gene expression (Transcription);Regulation of TP53 Activity through Phosphorylation;Generic Transcription Pathway;Transcriptional Regulation by TP53;Regulation of TP53 Activity;RNA Polymerase II Transcription;Gene expression (Transcription);Regulation of TP53 Activity throu…	3J230	K:Transcription	P02340	Cellular tumor antigen p53 OS=Mus musculus OX=10090 GN=Tp53 PE=1 SV=4	PF07710;; PF08563;; PF00870	P53_tetramer;;P53_TAD;;P53	P53 tetramerisation motif;;P53 transactivation motif;;P53 DNA-binding domain	112.13	123.24	122.78	159.38	142.04	154.84	148.15	158.95	162.07
ENSMUSG00000063576	Klhdc3	kelch domain containing 3 [Source:MGI Symbol;Acc:MGI:2651568]	protein_coding	GO:0005737;; GO:0005654;; GO:0000790;; GO:0003682	cellular_component;;cellular_component;;cellular_component;;molecular_function	cytoplasm;;nucleoplasm;;nuclear chromatin;;chromatin binding	K25808	KLHDC3	------	------	NP_001157201	kelch domain-containing protein 3 [Mus musculus]	------		------	------	3J7AB	J:Translation, ribosomal structure and biogenesis	A0A0R4J0W0	Kelch domain-containing protein 3 OS=Mus musculus OX=10090 GN=Klhdc3 PE=1 SV=1	PF07646;; PF13964;; PF13418;; PF01344;; PF13854;; PF13415;; PF19755(DUF6242:Domain of unknown function	Kelch_2;;Kelch_6;;Kelch_4;;Kelch_1;;Kelch_5;;Kelch_3;;-	Kelch motif;;Kelch motif;;Galactose oxidase, central domain;;Kelch motif;;Kelch motif;;Galactose oxidase, central domain;;UF6242)	76.8	81.93	72.45	43.39	39.68	45.18	73.17	78.87	80.53
ENSMUSG00000064354	mt-Co2	mitochondrially encoded cytochrome c oxidase II [Source:MGI Symbol;Acc:MGI:102503]	protein_coding	GO:0004129;; GO:0045277;; GO:0007595;; GO:0016021;; GO:2001171;; GO:0005743;; GO:0005739;; GO:0009409;; GO:0010940;; GO:0005507;; GO:0042773;; GO:0010729	molecular_function;;cellular_component;;biological_process;;cellular_component;;biological_process;;cellular_component;;cellular_component;;biological_process;;biological_process;;molecular_function;;biological_process;;biological_process	cytochrome-c oxidase activity;;respiratory chain complex IV;;lactation;;integral component of membrane;;positive regulation of ATP biosynthetic process;;mitochondrial inner membrane;;mitochondrion;;response to cold;;positive regulation of necrotic cell death;;copper ion binding;;ATP synthesis coupled electron transport;;positive regulation of hydrogen peroxide biosynthetic process	K02261	COX2	mmu05020;; mmu00190;; mmu04260;; mmu04714;; mmu05014(Amyotrophic lateral sclerosis ;; mmu04932(Non-alcoholic fatty liver disease ;; mmu05016;; mmu05010;; mmu05012	Prion diseases;;Oxidative phosphorylation;;Cardiac muscle contraction;;Thermogenesis;;ALS);;NAFLD);;Huntington disease;;Alzheimer disease;;Parkinson disease	NP_904331	cytochrome c oxidase subunit II [Mus musculus]	R-MMU-164302	MT-CO2	R-MMU-212436;R-MMU-3700989;R-MMU-9707564;R-MMU-5628897;R-MMU-9711123;R-MMU-73857;R-MMU-74160;R-MMU-1430728;R-MMU-163200;R-MMU-611105;R-MMU-1428517;R-MMU-8953897;R-MMU-2262752	Generic Transcription Pathway;Transcriptional Regulation by TP53;Cytoprotection by HMOX1;TP53 Regulates Metabolic Genes;Cellular response to chemical stress;RNA Polymerase II Transcription;Gene expression (Transcription);Metabolism;Respiratory electron transport, ATP synthesis by chemiosmotic coupling, and heat production by uncoupling proteins.;Respiratory electron transport;The citric acid (TCA…	3JCNC	C:Energy production and conversion	P00405	Cytochrome c oxidase subunit 2 OS=Mus musculus OX=10090 GN=Mtco2 PE=1 SV=1	PF02790;; PF00116	COX2_TM;;COX2	Cytochrome C oxidase subunit II, transmembrane domain;;Cytochrome C oxidase subunit II, periplasmic domain	314.1	175.76	185.36	524.8	241.28	390.84	302.24	284.65	155.46
ENSMUSG00000064373	Selenop	selenoprotein P [Source:MGI Symbol;Acc:MGI:894288]	protein_coding	GO:0007626;; GO:0008430;; GO:0007420;; GO:0040008;; GO:0019953;; GO:0009791;; GO:0005576;; GO:0001887;; GO:0010269;; GO:0005615	biological_process;;molecular_function;;biological_process;;biological_process;;biological_process;;biological_process;;cellular_component;;biological_process;;biological_process;;cellular_component	locomotory behavior;;selenium binding;;brain development;;regulation of growth;;sexual reproduction;;post-embryonic development;;extracellular region;;selenium compound metabolic process;;response to selenium ion;;extracellular space	K25753	SELENOP	------	------	NP_001036079	selenoprotein P precursor [Mus musculus]	R-MMU-8848887;;R-MMU-8848897	Selenop;;Selenop	R-MMU-76002;R-MMU-114608;R-MMU-109582;R-MMU-76005;R-MMU-76002;R-MMU-114608;R-MMU-109582;R-MMU-76005	Platelet activation, signaling and aggregation;Platelet degranulation ;Hemostasis;Response to elevated platelet cytosolic Ca2+;Platelet activation, signaling and aggregation;Platelet degranulation ;Hemostasis;Response to elevated platelet cytosolic Ca2+	3J8J5	S:Function unknown	P70274	Selenoprotein P OS=Mus musculus OX=10090 GN=Selenop PE=1 SV=3	PF04593;; PF04592	SelP_C;;SelP_N	Selenoprotein P, C terminal region;;Selenoprotein P, N terminal region	167.09	151.58	148.93	110.86	121.09	110.14	107.37	110.51	120.47
ENSMUSG00000065413	Mir367	microRNA 367 [Source:MGI Symbol;Acc:MGI:3619373]	miRNA	GO:0035195;; GO:0016442;; GO:0030324;; GO:1990830	biological_process;;cellular_component;;biological_process;;biological_process	gene silencing by miRNA;;RISC complex;;lung development;;cellular response to leukemia inhibitory factor	------	------	------	------	------	------	------		------	------	------	------	------	Selenoprotein P OS=Mus musculus OX=10090 GN=Selenop PE=1 SV=3	------	------	------	0	0	0	0	0	0	0	0	0
ENSMUSG00000065442	Mir20a	microRNA 20a [Source:MGI Symbol;Acc:MGI:2676872]	miRNA	GO:0021522;; GO:0001701;; GO:0030324;; GO:0070062;; GO:1904322;; GO:0007605;; GO:0035195;; GO:0007566;; GO:0009617;; GO:0009611;; GO:0071241;; GO:0002329;; GO:0060291;; GO:0016055;; GO:0090398;; GO:0060412;; GO:0043066;; GO:0001783;; GO:0016442;; GO:0010468	biological_process;;biological_process;;biological_process;;cellular_component;;biological_process;;biological_process;;biological_process;;biological_process;;biological_process;;biological_process;;biological_process;;biological_process;;biological_process;;biological_process;;biological_process;;biological_process;;biological_process;;biological_process;;cellular_component;;biological_process	spinal cord motor neuron differentiation;;in utero embryonic development;;lung development;;extracellular exosome;;cellular response to forskolin;;sensory perception of sound;;gene silencing by miRNA;;embryo implantation;;response to bacterium;;response to wounding;;cellular response to inorganic substance;;pre-B cell differentiation;;long-term synaptic potentiation;;Wnt signaling pathway;;cellul…	------	------	------	------	------	------	------		------	------	------	------	------	Selenoprotein P OS=Mus musculus OX=10090 GN=Selenop PE=1 SV=3	------	------	------	0	0	0	0	0	0	0	0	0
ENSMUSG00000065495	Mir150	microRNA 150 [Source:MGI Symbol;Acc:MGI:2676835]	miRNA	GO:0071234;; GO:0071222;; GO:0048872;; GO:0060291;; GO:0035195;; GO:0036294;; GO:1990830;; GO:0016442;; GO:0010468;; GO:0045577	biological_process;;biological_process;;biological_process;;biological_process;;biological_process;;biological_process;;biological_process;;cellular_component;;biological_process;;biological_process	cellular response to phenylalanine;;cellular response to lipopolysaccharide;;homeostasis of number of cells;;long-term synaptic potentiation;;gene silencing by miRNA;;cellular response to decreased oxygen levels;;cellular response to leukemia inhibitory factor;;RISC complex;;regulation of gene expression;;regulation of B cell differentiation	------	------	------	------	------	------	------		------	------	------	------	------	Selenoprotein P OS=Mus musculus OX=10090 GN=Selenop PE=1 SV=3	------	------	------	0	0	0	0	0	0	0	0	0
ENSMUSG00000065507	Mir204	microRNA 204 [Source:MGI Symbol;Acc:MGI:2676879]	miRNA	GO:0042552;; GO:0060291;; GO:0036294;; GO:0010629;; GO:0071475;; GO:1990830;; GO:0016442;; GO:0045668	biological_process;;biological_process;;biological_process;;biological_process;;biological_process;;biological_process;;cellular_component;;biological_process	myelination;;long-term synaptic potentiation;;cellular response to decreased oxygen levels;;negative regulation of gene expression;;cellular hyperosmotic salinity response;;cellular response to leukemia inhibitory factor;;RISC complex;;negative regulation of osteoblast differentiation	------	------	------	------	------	------	------		------	------	------	------	------	Selenoprotein P OS=Mus musculus OX=10090 GN=Selenop PE=1 SV=3	------	------	------	0	0	0	0	0	0	0	0	0
ENSMUSG00000065516	Mir214	microRNA 214 [Source:MGI Symbol;Acc:MGI:2676890]	miRNA	GO:0043565;; GO:0048643;; GO:0045786;; GO:0071230;; GO:1904322;; GO:0003323;; GO:0071260;; GO:0071456;; GO:0071241;; GO:0046322;; GO:0035195;; GO:0019395;; GO:0016442;; GO:0045668;; GO:0070482	molecular_function;;biological_process;;biological_process;;biological_process;;biological_process;;biological_process;;biological_process;;biological_process;;biological_process;;biological_process;;biological_process;;biological_process;;cellular_component;;biological_process;;biological_process	sequence-specific DNA binding;;positive regulation of skeletal muscle tissue development;;negative regulation of cell cycle;;cellular response to amino acid stimulus;;cellular response to forskolin;;type B pancreatic cell development;;cellular response to mechanical stimulus;;cellular response to hypoxia;;cellular response to inorganic substance;;negative regulation of fatty acid oxidation;;gene …	------	------	------	------	------	------	------		------	------	------	------	------	Selenoprotein P OS=Mus musculus OX=10090 GN=Selenop PE=1 SV=3	------	------	------	0	0	0	0	0	0	0	0	0
ENSMUSG00000065572	Mir130b	microRNA 130b [Source:MGI Symbol;Acc:MGI:3618716]	miRNA	GO:0007605;; GO:1990830	biological_process;;biological_process	sensory perception of sound;;cellular response to leukemia inhibitory factor	------	------	------	------	XP_045391069.1	uncharacterized protein LOC123626222 [Lemur catta]	------		------	------	------	------	------	Selenoprotein P OS=Mus musculus OX=10090 GN=Selenop PE=1 SV=3	------	------	------	0	0	0	0	0	0	0	0	0
ENSMUSG00000070077	Mir491	microRNA 491 [Source:MGI Symbol;Acc:MGI:3629651]	miRNA	GO:0007605;; GO:0035195;; GO:0016442;; GO:0036294	biological_process;;biological_process;;cellular_component;;biological_process	sensory perception of sound;;gene silencing by miRNA;;RISC complex;;cellular response to decreased oxygen levels	------	------	------	------	------	------	------		------	------	------	------	------	Selenoprotein P OS=Mus musculus OX=10090 GN=Selenop PE=1 SV=3	------	------	------	0	0	0	0	0	0	0	0	0
ENSMUSG00000071369	Map3k5	mitogen-activated protein kinase kinase kinase 5 [Source:MGI Symbol;Acc:MGI:1346876]	protein_coding	GO:0000187;; GO:0000186;; GO:0009897;; GO:0038066;; GO:0006468;; GO:0010666;; GO:0034198;; GO:0043507;; GO:0010941;; GO:0005737;; GO:0007254;; GO:0071356;; GO:1902911;; GO:0000287;; GO:0000165;; GO:0043065;; GO:0045663;; GO:0004672;; GO:0043280;; GO:1904707;; GO:0032991;; GO:0005524;; GO:0042803;; GO:1902170;; GO:1990604;; GO:0045087;; GO:0070301;; GO:0042060;; GO:0019901;; GO:0019903;; GO:005140…	biological_process;;biological_process;;cellular_component;;biological_process;;biological_process;;biological_process;;biological_process;;biological_process;;biological_process;;cellular_component;;biological_process;;biological_process;;cellular_component;;molecular_function;;biological_process;;biological_process;;biological_process;;molecular_function;;biological_process;;biological_process;…	activation of MAPK activity;;activation of MAPKK activity;;external side of plasma membrane;;p38MAPK cascade;;protein phosphorylation;;positive regulation of cardiac muscle cell apoptotic process;;cellular response to amino acid starvation;;positive regulation of JUN kinase activity;;regulation of cell death;;cytoplasm;;JNK cascade;;cellular response to tumor necrosis factor;;protein kinase compl…	K04426	MAP3K5, ASK1	mmu04530;; mmu04010;; mmu04722;; mmu04071;; mmu04668;; mmu01524;; mmu04932(Non-alcoholic fatty liver disease ;; mmu04141;; mmu04210;; mmu04714;; mmu05014(Amyotrophic lateral sclerosis ;; mmu05017;; mmu05016;; mmu05010;; mmu05418;; mmu05012	Tight junction;;MAPK signaling pathway;;Neurotrophin signaling pathway;;Sphingolipid signaling pathway;;TNF signaling pathway;;Platinum drug resistance;;NAFLD);;Protein processing in endoplasmic reticulum;;Apoptosis;;Thermogenesis;;ALS);;Spinocerebellar ataxia;;Huntington disease;;Alzheimer disease;;Fluid shear stress and atherosclerosis;;Parkinson disease	NP_032606	mitogen-activated protein kinase kinase kinase 5 [Mus musculus]	R-MMU-167709	MAP3K5	R-MMU-2559583;R-MMU-2262752;R-MMU-2559580;R-MMU-8953897	Cellular Senescence;Cellular responses to stress;Oxidative Stress Induced Senescence;Cellular responses to stimuli	3JB7W	T:Signal transduction mechanisms	O35099	Mitogen-activated protein kinase kinase kinase 5 OS=Mus musculus OX=10090 GN=Map3k5 PE=1 SV=3	PF13281(DUF4071:Domain of unknown function ;; PF00069;; PF13281;; PF20302;; PF07714;; PF19039;; PF20308;; PF20309(DRHyd-ASK:Deoxyribohydrolase ;; PF05911	-;;Pkinase;;MAP3K_TRAF_bd;;HisK-N-like;;PK_Tyr_Ser-Thr;;ASK_PH;;TPR-S;;-;;FPP	UF4071);;Protein kinase domain;;MAP3K TRAFs-binding domain;;HisK-N-like globin domain of the ASK signalosome;;Protein tyrosine and serine/threonine kinase;;ASK kinase PH domain;;Tetratricopeptide Repeats-Sensor;;RHyd) domain of the ASK signalosome;;Filament-like plant protein, long coiled-coil	6.14	4.9	5.52	1.38	0.79	0.93	4.35	6.17	6.04
ENSMUSG00000072244	Trim6	tripartite motif-containing 6 [Source:MGI Symbol;Acc:MGI:2137352]	protein_coding	GO:0033138;; GO:2000737;; GO:0060340;; GO:0010800;; GO:0035458;; GO:0010629;; GO:0010628;; GO:0008270;; GO:0002741;; GO:0000209;; GO:0005737;; GO:0005634;; GO:0045071;; GO:0010994;; GO:1990782;; GO:0098586;; GO:0070206;; GO:0032496;; GO:0008134;; GO:0019901;; GO:0045892;; GO:0061630;; GO:0030674;; GO:0005829;; GO:0002230;; GO:2000679	biological_process;;biological_process;;biological_process;;biological_process;;biological_process;;biological_process;;biological_process;;molecular_function;;biological_process;;biological_process;;cellular_component;;cellular_component;;biological_process;;biological_process;;molecular_function;;biological_process;;biological_process;;biological_process;;molecular_function;;molecular_function;…	positive regulation of peptidyl-serine phosphorylation;;negative regulation of stem cell differentiation;;positive regulation of type I interferon-mediated signaling pathway;;positive regulation of peptidyl-threonine phosphorylation;;cellular response to interferon-beta;;negative regulation of gene expression;;positive regulation of gene expression;;zinc ion binding;;positive regulation of cytoki…	K11999	TRIM6_22_34	------	------	NP_001013637	tripartite motif-containing protein 6 [Mus musculus]	------		------	------	3J9PI	O:Posttranslational modification, protein turnover, chaperones	Q8BGE7	Tripartite motif-containing protein 6 OS=Mus musculus OX=10090 GN=Trim6 PE=1 SV=1	PF00622;; PF00643;; PF13445;; PF15227;; PF00097(zf-C3HC4:Zinc finger, C3HC4 type ;; PF13639;; PF13923(zf-C3HC4_2:Zinc finger, C3HC4 type ;; PF13765;; PF13920(zf-C3HC4_3:Zinc finger, C3HC4 type ;; PF14634	SPRY;;zf-B_box;;zf-RING_UBOX;;zf-C3HC4_4;;-;;zf-RING_2;;-;;PRY;;-;;zf-RING_5	SPRY domain;;B-box zinc finger;;RING-type zinc-finger;;zinc finger of C3HC4-type, RING;;ING finger);;Ring finger domain;;ING finger);;SPRY-associated domain;;ING finger);;zinc-RING finger domain	4.27	2.85	3.46	0.96	1.98	1.55	3.94	2.91	3.9
ENSMUSG00000075706	Gpx4	glutathione peroxidase 4 [Source:MGI Symbol;Acc:MGI:104767]	protein_coding	GO:0007275;; GO:0047066;; GO:0032355;; GO:0006325;; GO:0005634;; GO:0005635;; GO:0050727;; GO:0005739;; GO:0005654;; GO:0006749;; GO:0042802;; GO:0007283;; GO:0032991;; GO:0006979;; GO:0051258;; GO:0008430;; GO:0007568;; GO:0005829;; GO:0005743;; GO:0110076;; GO:0004601;; GO:0004602	biological_process;;molecular_function;;biological_process;;biological_process;;cellular_component;;cellular_component;;biological_process;;cellular_component;;cellular_component;;biological_process;;molecular_function;;biological_process;;cellular_component;;biological_process;;biological_process;;molecular_function;;biological_process;;cellular_component;;cellular_component;;biological_process;…	multicellular organism development;;phospholipid-hydroperoxide glutathione peroxidase activity;;response to estradiol;;chromatin organization;;nucleus;;nuclear envelope;;regulation of inflammatory response;;mitochondrion;;nucleoplasm;;glutathione metabolic process;;identical protein binding;;spermatogenesis;;macromolecular complex;;response to oxidative stress;;protein polymerization;;selenium bi…	K05361	GPX4	mmu04216;; mmu00480;; mmu00590	Ferroptosis;;Glutathione metabolism;;Arachidonic acid metabolism	NP_001032830	phospholipid hydroperoxide glutathione peroxidase isoform B [Mus musculus]	R-MMU-2142826;;R-MMU-9020572	Gpx4;;Gpx4	R-MMU-2142712;R-MMU-556833;R-MMU-8978868;R-MMU-1430728;R-MMU-2142753;R-MMU-2142770;R-MMU-556833;R-MMU-9018679;R-MMU-9018678;R-MMU-9018677;R-MMU-9018676;R-MMU-9020265;R-MMU-1430728;R-MMU-9018896;R-MMU-9023661	Synthesis of 12-eicosatetraenoic acid derivatives;Metabolism of lipids;Fatty acid metabolism;Metabolism;Arachidonic acid metabolism;Synthesis of 15-eicosatetraenoic acid derivatives;Metabolism of lipids;Biosynthesis of EPA-derived SPMs;Biosynthesis of specialized proresolving mediators (SPMs);Biosynthesis of DHA-derived SPMs;Biosynthesis of D-series resolvins;Biosynthesis of aspirin-triggered D-s…	3J2FY	O:Posttranslational modification, protein turnover, chaperones	O70325	Phospholipid hydroperoxide glutathione peroxidase OS=Mus musculus OX=10090 GN=Gpx4 PE=1 SV=4	PF00255;; PF00578	GSHPx;;AhpC-TSA	Glutathione peroxidase;;AhpC/TSA family	583.35	662.41	699.84	428.61	443.48	453.06	515.43	527.25	557.39
ENSMUSG00000076010	Mir615	microRNA 615 [Source:MGI Symbol;Acc:MGI:3629927]	miRNA	GO:0035195;; GO:0016442;; GO:0071241;; GO:1904322	biological_process;;cellular_component;;biological_process;;biological_process	gene silencing by miRNA;;RISC complex;;cellular response to inorganic substance;;cellular response to forskolin	------	------	------	------	------	------	------		------	------	------	------	------	Phospholipid hydroperoxide glutathione peroxidase OS=Mus musculus OX=10090 GN=Gpx4 PE=1 SV=4	------	------	------	0	0	0	0	0	0	0	0	0
ENSMUSG00000076460	Mir744	microRNA 744 [Source:MGI Symbol;Acc:MGI:3691603]	miRNA	GO:0045815;; GO:1990830;; GO:0045787;; GO:1904322;; GO:0007605;; GO:0035195;; GO:0009617;; GO:2000628;; GO:0060291;; GO:0010628;; GO:0045944;; GO:0005515;; GO:0048146;; GO:0060395;; GO:1903025;; GO:0016442	biological_process;;biological_process;;biological_process;;biological_process;;biological_process;;biological_process;;biological_process;;biological_process;;biological_process;;biological_process;;biological_process;;molecular_function;;biological_process;;biological_process;;biological_process;;cellular_component	positive regulation of gene expression, epigenetic;;cellular response to leukemia inhibitory factor;;positive regulation of cell cycle;;cellular response to forskolin;;sensory perception of sound;;gene silencing by miRNA;;response to bacterium;;regulation of miRNA metabolic process;;long-term synaptic potentiation;;positive regulation of gene expression;;positive regulation of transcription from …	------	------	------	------	------	------	------		------	------	------	------	------	Phospholipid hydroperoxide glutathione peroxidase OS=Mus musculus OX=10090 GN=Gpx4 PE=1 SV=4	------	------	------	0	0	0	0	0	0	0	0	0
ENSMUSG00000078695	Cisd3	CDGSH iron sulfur domain 3 [Source:MGI Symbol;Acc:MGI:101788]	protein_coding	GO:0046872;; GO:0051537;; GO:0005739;; GO:0106034	molecular_function;;molecular_function;;cellular_component;;biological_process	metal ion binding;;2 iron, 2 sulfur cluster binding;;mitochondrion;;protein maturation by [2Fe-2S] cluster transfer	K23886	CISD3	------	------	NP_001078969	CDGSH iron-sulfur domain-containing protein 3, mitochondrial isoform 2 precursor [Mus musculus]	------		------	------	3JPZ6	S:Function unknown	B1AR13	CDGSH iron-sulfur domain-containing protein 3, mitochondrial OS=Mus musculus OX=10090 GN=Cisd3 PE=1 SV=1	PF09360	zf-CDGSH	Iron-binding zinc finger CDGSH type	94.72	95.31	117.49	125.16	121.99	131.5	120.84	131.66	131.9
ENSMUSG00000089726	Mir17hg	Mir17 host gene (non-protein coding) [Source:MGI Symbol;Acc:MGI:1923207]	lncRNA	GO:0005575;; GO:0035195;; GO:0016442;; GO:0003674;; GO:0009611	cellular_component;;biological_process;;cellular_component;;molecular_function;;biological_process	cellular_component;;gene silencing by miRNA;;RISC complex;;molecular_function;;response to wounding	------	------	------	------	EDL00550.1	mCG1042649, partial [Mus musculus]	------		------	------	------	------	------	CDGSH iron-sulfur domain-containing protein 3, mitochondrial OS=Mus musculus OX=10090 GN=Cisd3 PE=1 SV=1	------	------	------	1.7	0.68	0.44	0.55	0.41	0.62	0.68	0.65	0.77
ENSMUSG00000089917	Uckl1	uridine-cytidine kinase 1-like 1 [Source:MGI Symbol;Acc:MGI:1915806]	protein_coding	GO:0005737;; GO:0044206;; GO:0016301;; GO:0009116;; GO:0004849;; GO:0005634;; GO:0005524	cellular_component;;biological_process;;molecular_function;;biological_process;;molecular_function;;cellular_component;;molecular_function	cytoplasm;;UMP salvage;;kinase activity;;nucleoside metabolic process;;uridine kinase activity;;nucleus;;ATP binding	K00876	udk, UCK	mmu00983;; mmu00240	Drug metabolism - other enzymes;;Pyrimidine metabolism	NP_081041	uridine-cytidine kinase-like 1 isoform 2 [Mus musculus]	R-MMU-8954322	UCKL1	R-MMU-8956321;R-MMU-73614;R-MMU-15869;R-MMU-1430728	Nucleotide salvage;Pyrimidine salvage;Metabolism of nucleotides;Metabolism	3J3JV;; 3J3JV	T:Signal transduction mechanisms;;Z:Cytoskeleton	Q91YL3	Uridine-cytidine kinase-like 1 OS=Mus musculus OX=10090 GN=Uckl1 PE=1 SV=1	PF00485;; PF14681;; PF07931;; PF13238	PRK;;UPRTase;;CPT;;AAA_18	Phosphoribulokinase / Uridine kinase family;;Uracil phosphoribosyltransferase;;Chloramphenicol phosphotransferase-like protein;;AAA domain	49.6	43.88	47.46	24.77	28.32	31.51	35.78	40.31	40.9
ENSMUSG00000093007	Mir15a	microRNA 15a [Source:MGI Symbol;Acc:MGI:2676841]	miRNA	GO:0016055;; GO:0071222;; GO:0071230;; GO:0060291;; GO:0035195;; GO:0009617;; GO:0090398;; GO:0010629;; GO:0016442;; GO:0070482	biological_process;;biological_process;;biological_process;;biological_process;;biological_process;;biological_process;;biological_process;;biological_process;;cellular_component;;biological_process	Wnt signaling pathway;;cellular response to lipopolysaccharide;;cellular response to amino acid stimulus;;long-term synaptic potentiation;;gene silencing by miRNA;;response to bacterium;;cellular senescence;;negative regulation of gene expression;;RISC complex;;response to oxygen levels	------	------	------	------	------	------	------		------	------	------	------	------	Uridine-cytidine kinase-like 1 OS=Mus musculus OX=10090 GN=Uckl1 PE=1 SV=1	------	------	------	0	0	0	0	0	0	0	0	0
ENSMUSG00000101609	Kcnq1ot1	KCNQ1 overlapping transcript 1 [Source:MGI Symbol;Acc:MGI:1926855]	lncRNA	GO:0031507;; GO:0005730	biological_process;;cellular_component	heterochromatin assembly;;nucleolus	------	------	------	------	AAA39398.2	ORF2 [Mus musculus domesticus]	------		------	------	3J8B7;; 3JJ5B	Q:Secondary metabolites biosynthesis, transport and catabolism;;S:Function unknown	A0A8C6MU21	RNA-directed DNA polymerase OS=Mus spicilegus OX=10103 PE=4 SV=1	------	------	------	0.31	0.14	0.17	0.08	0.11	0.11	0.16	0.19	0.19
ENSMUSG00000105200	Mir378a	microRNA 378a [Source:MGI Symbol;Acc:MGI:3617791]	miRNA	GO:0071230;; GO:0060291;; GO:0035195;; GO:0045069;; GO:0090398;; GO:0071356	biological_process;;biological_process;;biological_process;;biological_process;;biological_process;;biological_process	cellular response to amino acid stimulus;;long-term synaptic potentiation;;gene silencing by miRNA;;regulation of viral genome replication;;cellular senescence;;cellular response to tumor necrosis factor	------	------	------	------	------	------	------		------	------	------	------	------	RNA-directed DNA polymerase OS=Mus spicilegus OX=10103 PE=4 SV=1	------	------	------	0	0	0	0	0	0	0	0	0
ENSMUSG00000108414	Snhg1	small nucleolar RNA host gene 1 [Source:MGI Symbol;Acc:MGI:3763743]	lncRNA	------	------	------	------	------	------	------	EDM12706.1	rCG47316, isoform CRA_c [Rattus norvegicus]	------		------	------	------	------	------	RNA-directed DNA polymerase OS=Mus spicilegus OX=10103 PE=4 SV=1	------	------	------	277.83	207.51	132.32	389.95	465.16	394.56	182.92	214.05	183.27
